# Supplementary material for: Growth-regulated co-occupancy of Mediator and Lsm3 at intronic ribosomal protein genes
Source: Nucleic Acids Res. 2024 Apr 13;52(11):6220–33. doi: 10.1093/nar/gkae266 (PMC11194063; doi:10.1093/nar/gkae266)
Supplement: gkae266_Supplemental_Files [file gkae266_supplemental_files.zip]

Archive with 2 entries (2 files):
- Supplementary Information__Abdel-Fattah_revised.pdf
- Supplementary Tables_combined.xlsx
