# Supplementary material for: Growth-regulated co-occupancy of Mediator and Lsm3 at intronic ribosomal protein genes
Source: Nucleic Acids Res. 2024 Apr 13;52(11):6220–33. doi: 10.1093/nar/gkae266 (PMC11194063; doi:10.1093/nar/gkae266)
Supplement: gkae266_Supplemental_Files [file gkae266_supplemental_files.zip › Supplementary Tables_combined.xlsx]

## Sheet: Supplementary Table S1
Supplementary Table S1. Data for the enriched DNA regions of three independent replicates of LSM3-TAP ChIP-seq experiments.
Replicate 1												Replicate 2												Replicate 3
Chromosome	Peak start	Peak end	Peak score	Fold enrichment	-log10 p-value	-log10 q-value	Distance start to summit (bp)	Distance start to end (bp)	p-value	q-value		Chromosome	Peak start	Peak end	Peak score	Fold enrichment	p-value	q-value	Distance start to summit (bp)	Distance start to end (bp)	p-value	q-value		Chromosome	Peak start	Peak end	Peak score	Fold enrichment	p-value	q-value	Distance start to summit	Distance start to end	Distance start to summit (bp)	Distance start to end (bp)	p-value	q-value
chrI	142220	143415	7593	12.7452	766.437	759.352	646	1195	0	0		chrI	142357	143308	4782	9.57834	484.164	478.226	514	951	0	0		chrI	142159	143341	2693	2.98395	273.914	269.357	1183	142808	649	1182	1.21899e-274	4.39542e-270
chrII	45722	46881	2310	6.57025	234.657	231.093	522	1159	2.20095e-235	8.07402e-232		chrII	45764	46756	1466	5.15651	150.156	146.613	453	992	6.98908e-151	2.43596e-147		chrII	45716	46952	1696	2.85823	173.835	169.637	1237	46255	539	1236	1.46218e-174	2.30675e-170
chrII	59695	60493	1416	5.76275	144.676	141.667	304	798	2.10926e-145	2.15298e-142		chrII	59731	60556	846	4.4575	87.6392	84.6319	251	825	2.29536e-88	2.33416e-85		chrII	59538	60621	1102	2.60218	113.872	110.249	1084	59922	384	1083	1.34276e-114	5.63638e-111
chrII	88105	89362	2730	6.9282	276.803	273.044	684	1257	1.57427e-277	9.04024e-274		chrII	88212	89315	1770	5.7347	180.89	177.037	525	1103	1.28926e-181	9.18713e-178		chrII	88888	89414	1013	2.62139	104.855	101.325	527	88992	104	526	1.39637e-105	4.73151e-102
chrII	168593	169651	2161	6.07083	219.608	216.116	477	1058	2.46854e-220	7.65174e-217		chrII	168526	169503	1484	5.04426	151.963	148.404	556	977	1.08893e-152	3.94703e-149		chrII	168516	169417	838	2.16272	87.1686	83.8602	902	169036	520	901	6.78266e-88	1.37975e-84
chrII	333324	334042	525	3.27109	55.0883	52.5716	382	718	8.15943e-56	2.68188e-53		chrII	333347	333974	451	3.14978	47.7768	45.1282	372	627	1.67171e-48	7.44355e-46		chrII	332968	333978	424	1.84447	45.2754	42.4834	1011	333736	768	1010	5.30396e-46	3.28549e-43
chrII	393002	394759	1725	6.37377	175.77	172.556	784	1757	1.69895e-176	2.78247e-173		chrII	393167	394626	1364	5.62027	139.892	136.419	620	1459	1.28242e-140	3.81101e-137		chrII	393478	394094	618	2.01374	64.8139	61.8084	617	393671	193	616	1.53497e-65	1.55453e-62
chrII	406441	407095	486	3.46422	51.1728	48.6762	353	654	6.71754e-52	2.10746e-49		chrII	406573	407087	411	3.24032	43.8088	41.1902	216	514	1.55317e-44	6.45298e-42		chrII	406558	407104	524	2.01432	55.3423	52.4447	547	406683	125	546	4.54674e-56	3.5917e-53
chrII	414006	415016	1248	4.76439	127.803	124.889	492	1010	1.57485e-128	1.2917e-125		chrII	414065	415096	865	3.99789	89.5547	86.5329	426	1031	2.78805e-90	2.9313e-87		chrII	414193	415173	477	1.84935	50.6422	47.793	981	414498	305	980	2.27929e-51	1.61065e-48
chrII	591590	592543	1621	5.32655	165.328	162.184	427	953	4.69991e-166	6.54727e-163		chrII	591626	592510	911	4.19209	94.2426	91.1811	492	884	5.71966e-95	6.59037e-92		chrII	591979	592712	1073	2.72953	110.98	107.385	734	592069	90	733	1.04713e-111	4.12098e-108
chrII	604615	605764	2803	7.84522	284.198	280.395	632	1149	6.33476e-285	4.02986e-281		chrII	604750	605668	1678	5.8096	171.646	167.864	545	918	2.25975e-172	1.36811e-168		chrII	604659	605650	1083	2.50837	111.907	108.302	992	605144	485	991	1.2388e-112	4.98884e-109
chrII	606414	607330	2257	7.36847	229.313	225.773	570	916	4.8615e-230	1.68574e-226		chrII	606431	607284	1457	5.78647	149.242	145.707	555	853	5.73429e-150	1.96544e-146		chrII	606402	607178	762	2.22778	79.4801	76.2863	777	606877	475	776	3.31055e-80	5.17249e-77
chrIII	107160	107751	147	2.24928	16.9566	14.7168	208	591	1.10517e-17	1.9196e-15		chrIII	107149	107761	70	1.85866	9.23494	7.02173	490	612	5.82184e-10	9.51196e-08		chrIII	107056	107789	351	1.81951	37.8875	35.1836	734	107381	325	733	1.29569e-38	6.55239e-36
chrIII	177202	178053	1848	5.98179	188.148	184.852	465	851	7.11279e-189	1.40602e-185		chrIII	177231	178059	1089	4.62009	112.129	108.906	407	828	7.43498e-113	1.24228e-109		chrIII	177237	178134	1207	2.46944	124.525	120.792	898	177629	392	897	2.98538e-125	1.61436e-121
chrIV	117861	118716	881	4.23468	90.8744	88.1588	542	855	1.33521e-91	6.93713e-89		chrIV	117859	118741	384	2.97971	41.0521	38.4562	563	882	8.87054e-42	3.49816e-39		chrIV	118436	118636	310	1.86417	33.6611	31.0082	201	118507	71	200	2.18223e-34	9.81296e-32
chrIV	216539	217092	299	2.85675	32.3615	29.9721	258	553	4.35051e-33	1.06625e-30		chrIV	216504	217052	139	2.22053	16.2982	13.944	223	548	5.03234e-17	1.13752e-14		chrIV	216562	217126	107	1.41841	13.0152	10.7619	565	216832	270	564	9.65606e-14	1.73021e-11
chrIV	217763	218563	559	3.67765	58.4742	55.9395	484	800	3.35575e-59	1.14948e-56		chrIV	217917	218594	285	2.81267	31.0667	28.5543	334	677	8.57689e-32	2.79049e-29		chrIV	217621	218102	165	1.62161	19.038	16.5852	482	218051	430	481	9.1622e-20	2.59896e-17
chrIV	229930	230813	1015	4.67552	104.307	101.518	553	883	4.92958e-105	3.03256e-102		chrIV	230028	230784	805	4.14469	83.5192	80.5481	461	756	3.02545e-84	2.831e-81		chrIV	229983	230681	495	1.81945	52.3675	49.5006	699	230442	459	698	4.29042e-53	3.15791e-50
chrIV	238849	239466	224	2.51408	24.7275	22.4032	367	617	1.87271e-25	3.95148e-23		chrIV	238926	239376	134	2.15479	15.8128	13.4669	295	450	1.5389e-16	3.41248e-14		chrIV	239019	239535	103	1.41616	12.5305	10.3021	517	239234	215	516	2.94781e-13	4.9877e-11
chrIV	306649	307611	1553	5.53264	158.454	155.364	435	962	3.51358e-159	4.32823e-156		chrIV	306722	307405	852	4.08008	88.28	85.2686	374	683	5.2482e-89	5.38778e-86		chrIV	306738	307697	651	2.09099	68.2096	65.1682	960	307119	381	959	6.17163e-69	6.78891e-66
chrIV	308613	309466	1667	6.28813	169.887	166.708	431	853	1.29607e-170	1.95682e-167		chrIV	308654	309503	890	4.32535	92.1099	89.0666	422	849	7.76462e-93	8.57749e-90		chrIV	308590	309418	402	1.80483	43.0515	40.2863	829	309050	460	828	8.88178e-44	5.17249e-41
chrIV	322448	323299	1273	5.4508	130.298	127.371	460	851	5.04023e-131	4.25902e-128		chrIV	322644	323235	756	4.22723	78.5926	75.6685	265	591	2.55499e-79	2.14521e-76		chrIV	322394	323550	845	2.30355	87.8818	84.5632	1157	322862	468	1156	1.3128e-88	2.73401e-85
chrIV	340382	340821	286	2.7211	31.0608	28.6807	245	439	8.69301e-32	2.08612e-29		chrIV	340397	341177	173	2.26029	19.7321	17.3348	295	780	1.85306e-20	4.62605e-18		chrIV	340396	341193	519	2.00199	54.8354	51.9431	798	340654	258	797	1.46083e-55	1.13999e-52
chrIV	399537	400356	189	2.42755	21.2288	18.9378	276	819	5.90541e-22	1.1539e-19		chrIV	399548	400278	96	1.96593	11.929	9.65191	341	730	1.17755e-12	2.2289e-10		chrIV	399393	400214	42	1.25681	5.84135	4.25299	822	399897	504	821	1.44095e-06	5.58483e-05
chrIV	491665	492562	1611	6.1732	164.27	161.133	512	897	5.37217e-165	7.36631e-162		chrIV	491693	492480	1014	4.86871	104.562	101.402	495	787	2.74252e-105	3.95931e-102		chrIV	491508	492384	861	2.22238	89.4534	86.1128	877	492203	695	876	3.52046e-90	7.71259e-87
chrIV	579566	580694	2026	6.81804	206.097	202.685	716	1128	7.9989e-207	2.0659e-203		chrIV	579556	580621	1219	5.0438	125.317	121.967	696	1065	4.81637e-126	1.07912e-122		chrIV	579453	580681	894	2.23141	92.8634	89.4758	1229	580226	773	1228	1.36962e-93	3.34349e-90
chrIV	653517	654458	291	2.81857	31.5121	29.1288	234	941	3.07525e-32	7.43293e-30		chrIV	653538	654168	272	2.76332	29.7013	27.2013	158	630	1.98934e-30	6.291e-28		chrIV	653569	653788	75	1.37317	9.51488	7.50747	220	653688	119	219	3.05577e-10	3.10835e-08
chrIV	1354496	1355343	438	3.31645	46.3191	43.8494	444	847	4.7959e-47	1.41439e-44		chrIV	1354596	1355318	237	2.63174	26.1739	23.7078	324	722	6.7007e-27	1.9597e-24		chrIV	1354742	1355522	348	1.88764	37.5887	34.8889	781	1354917	175	780	2.5781e-38	1.29152e-35
chrIV	1360162	1361671	1086	4.81078	111.446	108.617	488	1509	3.57824e-112	2.41713e-109		chrIV	1360195	1361402	775	4.27657	80.504	77.5612	517	1207	3.13321e-81	2.7465e-78		chrIV	1360096	1360867	715	2.19591	74.6983	71.5783	772	1360673	577	771	2.00309e-75	2.64058e-72
chrIV	1401843	1402959	1201	5.24016	123.002	120.112	589	1116	9.9568e-124	7.71934e-121		chrIV	1401980	1402738	649	3.89505	67.7924	64.972	442	758	1.61272e-68	1.06672e-65		chrIV	1401914	1402749	625	2.12476	65.5352	62.5215	836	1402425	511	835	2.91608e-66	3.00954e-63
chrIV	1449849	1450549	443	3.33287	46.8501	44.3775	361	700	1.41234e-47	4.19257e-45		chrIV	1449817	1450441	267	2.74687	29.2513	26.755	423	624	5.60712e-30	1.758e-27		chrIV	1450009	1450713	364	1.8164	39.1779	36.4592	705	1450315	306	704	6.63896e-40	3.47376e-37
chrV	52763	53179	103	2.03584	12.5067	10.3425	201	416	3.11423e-13	4.54465e-11		chrV	52626	53048	70	1.85866	9.23494	7.02173	301	422	5.82184e-10	9.51196e-08		chrV	52530	53134	86	1.37499	10.7811	8.66732	605	52976	446	604	1.65539e-11	2.1512e-09
chrV	269198	269901	887	4.54781	91.4361	88.7173	340	703	3.66353e-92	1.91748e-89		chrV	269218	269808	610	3.83247	63.8621	61.0831	345	590	1.37363e-64	8.2581e-62		chrV	269207	270197	612	2.04366	64.289	61.2897	991	269586	379	990	5.14044e-65	5.13216e-62
chrV	306651	307388	1121	4.41824	115.014	112.165	419	737	9.68322e-116	6.84022e-113		chrV	306721	307387	853	3.79565	88.3571	85.3439	321	666	4.3944e-89	4.53044e-86		chrV	306605	307434	712	2.18466	74.375	71.2609	830	306992	387	829	4.21697e-75	5.48403e-72
chrV	362806	363944	2459	6.89409	249.54	245.917	661	1138	2.88244e-250	1.21088e-246		chrV	362832	363805	1672	5.66535	171.007	167.23	622	973	9.83875e-172	5.89495e-168		chrV	362746	363312	568	2.19268	59.848	56.8998	567	363235	489	566	1.41906e-60	1.25951e-57
chrV	396963	397826	1437	5.04961	146.788	143.77	539	863	1.62858e-147	1.69828e-144		chrV	396938	397818	985	4.23046	101.703	98.5736	561	880	1.97979e-102	2.6695e-99		chrV	397005	397789	908	2.31686	94.258	90.853	785	397538	533	784	5.52077e-95	1.40281e-91
chrV	423680	424493	907	4.59706	93.4417	90.7108	475	813	3.6166e-94	1.9463e-91		chrV	423681	424471	459	3.38836	48.5746	45.9173	512	790	2.66324e-49	1.20982e-46		chrV	423698	424383	399	1.81822	42.7152	39.9538	686	424186	488	685	1.92664e-43	1.11224e-40
chrVI	53231	54469	1590	5.29458	162.162	159.041	855	1238	6.88478e-163	9.09473e-160		chrVI	53654	54427	930	4.08797	96.1457	93.0673	364	773	7.14974e-97	8.56446e-94		chrVI	53830	54425	462	1.87579	49.0444	46.2114	596	54108	278	595	9.02818e-50	6.14611e-47
chrVI	220254	221369	3210	9.04532	325.1	321.043	646	1115	0	0		chrVI	220279	221357	2216	7.38531	225.766	221.61	610	1078	1.71467e-226	2.45533e-222		chrVI	220491	221286	1454	2.73274	149.476	145.438	796	221018	527	795	3.34195e-150	3.64754e-146
chrVI	222751	223666	1237	5.23863	126.652	123.744	535	915	2.22854e-127	1.80485e-124		chrVI	222860	223715	775	4.16631	80.5249	77.5818	446	855	2.98635e-81	2.61945e-78		chrVI	222926	223751	1296	2.76563	133.558	129.695	826	223287	361	825	2.76694e-134	2.01837e-130
chrVII	148035	148762	1772	6.10716	180.542	177.295	341	727	2.87217e-181	5.06991e-178		chrVII	148067	148772	1341	5.29306	137.568	134.112	317	705	2.70402e-138	7.72574e-135		chrVII	148140	148817	796	2.1175	82.8512	79.6061	678	148373	233	677	1.40864e-83	2.47685e-80
chrVII	250096	250823	180	2.39704	20.3486	18.0672	440	727	4.48136e-21	8.56624e-19		chrVII	250130	250676	78	1.90801	10.0986	7.86448	282	546	7.9693e-11	1.36622e-08		chrVII	250144	250414	68	1.36552	8.78353	6.84414	271	250373	229	270	1.64615e-09	1.43173e-07
chrVII	310906	312463	1245	4.73822	127.422	124.509	908	1557	3.78861e-128	3.09949e-125		chrVII	311002	312148	778	3.82565	80.8011	77.8564	777	1146	1.58081e-81	1.392e-78		chrVII	310961	312046	762	2.15281	79.4179	76.2251	1086	311768	807	1085	3.82032e-80	5.95525e-77
chrVII	364219	365995	1673	6.23982	170.511	167.33	293	1776	3.08049e-171	4.67886e-168		chrVII	364245	365919	1027	4.90161	105.956	102.786	1082	1674	1.10604e-106	1.63738e-103		chrVII	364289	366015	1006	2.54053	104.218	100.697	1727	365298	1009	1726	6.05341e-105	2.00909e-101
chrVII	437312	438095	1301	5.4905	133.096	130.155	378	783	8.01973e-134	6.99407e-131		chrVII	437330	437959	628	3.88181	65.6472	62.8488	295	629	2.2532e-66	1.41635e-63		chrVII	437252	438393	446	1.8912	47.4928	44.676	1142	437779	527	1141	3.21514e-48	2.10863e-45
chrVII	439059	439917	2758	8.3568	279.638	275.861	486	858	2.29885e-280	1.37673e-276		chrVII	439160	439871	1728	6.4313	176.645	172.824	389	711	2.26616e-177	1.50051e-173		chrVII	439075	439853	1834	3.02332	187.693	183.426	779	439541	466	778	2.02768e-188	3.74973e-184
chrVII	533831	534766	1846	6.64932	187.899	184.604	439	935	1.26226e-188	2.48754e-185		chrVII	533837	534638	1360	5.65823	139.557	136.085	390	801	2.77492e-140	8.21997e-137		chrVII	533883	534728	1621	2.97557	166.298	162.145	846	534159	276	845	5.03501e-167	7.16143e-163
chrVII	556138	556982	893	4.56423	92.1031	89.38	452	844	7.88697e-93	4.16831e-90		chrVII	556211	556878	376	3.12519	40.2241	37.6331	356	667	5.96857e-41	2.32772e-38		chrVII	556048	556756	722	2.29197	75.3955	72.2654	709	556605	557	708	4.02254e-76	5.4275e-73
chrVII	727066	728112	1695	6.11657	172.73	169.533	575	1046	1.86355e-173	2.9282e-170		chrVII	727070	727987	936	4.55496	96.7106	93.6259	561	917	1.94697e-97	2.36646e-94		chrVII	727125	727922	552	1.97777	58.1552	55.2267	798	727624	499	797	6.9952e-59	5.93335e-56
chrVII	787059	788065	954	4.49675	98.2511	95.4948	414	1006	5.60906e-99	3.20007e-96		chrVII	787144	787910	611	3.67657	63.9556	61.1762	364	766	1.10767e-64	6.66561e-62		chrVII	787262	788032	322	1.75506	34.9532	32.2854	771	787511	249	770	1.11378e-35	5.18322e-33
chrVII	920997	921881	1055	4.7666	108.398	105.587	411	884	4.00286e-109	2.58875e-106		chrVII	921092	921801	640	3.7513	66.8449	64.0341	338	709	1.42916e-67	9.24485e-65		chrVII	921113	921768	300	1.70643	32.6754	30.033	656	921480	367	655	2.11154e-33	9.2683e-31
chrVIII	104327	105499	1036	4.90901	106.461	103.659	635	1172	3.46035e-107	2.19265e-104		chrVIII	104375	105798	502	3.51995	52.9535	50.2624	620	1423	1.11311e-53	5.465e-51		chrVIII	104296	105386	658	2.1776	68.8757	65.8277	1091	104941	645	1090	1.33137e-69	1.48696e-66
chrVIII	126790	127683	1920	6.79709	195.418	192.068	539	893	3.81971e-196	8.54398e-193		chrVIII	126900	127666	1183	5.26347	121.669	118.35	386	766	2.14151e-122	4.46786e-119		chrVIII	126559	127571	1309	2.73094	134.793	130.913	1013	127388	829	1012	1.61065e-135	1.2218e-131
chrVIII	147656	148520	867	4.49855	89.4446	86.737	315	864	3.59294e-90	1.8321e-87		chrVIII	147725	148540	700	4.07919	72.95	70.0783	258	815	1.12202e-73	8.35045e-71		chrVIII	147469	148576	1278	2.67011	131.714	127.877	1108	147951	482	1107	1.93197e-132	1.32739e-128
chrVIII	381607	382508	1680	5.90563	171.263	168.076	505	901	5.4572e-172	8.38629e-169		chrVIII	381658	382406	1108	4.8092	114.119	110.876	453	748	7.60064e-115	1.33144e-111		chrVIII	381599	382698	1110	2.68747	114.679	111.047	1100	382068	469	1099	2.09411e-115	8.97429e-112
chrVIII	504430	505493	1985	6.70379	201.947	198.557	477	1063	1.1299e-202	2.77281e-199		chrVIII	504496	505328	1364	5.50326	139.938	136.464	395	832	1.15226e-140	3.4325e-137		chrVIII	504475	505463	770	2.16846	80.2159	77.0095	989	504907	432	988	6.08275e-81	9.78363e-78
chrIX	68932	69812	2064	7.07619	209.851	206.416	481	880	1.40958e-210	3.83707e-207		chrIX	68951	69703	1020	4.88516	105.258	102.093	444	752	5.51696e-106	8.07198e-103		chrIX	68745	69624	1274	2.60936	131.263	127.436	880	69429	684	879	5.45758e-132	3.66438e-128
chrIX	98394	99310	900	4.58065	92.7716	90.0445	361	916	1.6918e-93	9.02589e-91		chrIX	98401	99157	536	3.61864	56.3226	53.6061	316	756	4.75751e-57	2.47679e-54		chrIX	98492	99372	229	1.6007	25.5108	22.9521	881	98829	337	880	3.08461e-26	1.11661e-23
chrIX	128068	129566	475	3.30486	50.009	47.5206	399	1498	9.7949e-51	3.01613e-48		chrIX	128184	128666	215	2.44859	23.9686	21.5259	244	482	1.075e-24	2.97934e-22		chrIX	128187	128411	28	1.19972	4.18136	2.83604	225	128397	210	224	6.58628e-05	0.00145868
chrIX	231329	232271	1258	5.41797	128.811	125.892	346	942	1.5454e-129	1.28366e-126		chrIX	231365	231993	737	4.17788	76.6964	73.7907	298	628	2.01192e-77	1.61916e-74		chrIX	231321	232421	598	2.08825	62.841	59.8583	1101	231775	454	1100	1.44212e-63	1.3858e-60
chrIX	255131	256929	1000	4.43994	102.85	100.069	1189	1798	1.41403e-103	8.53768e-101		chrIX	256037	256780	829	3.99679	85.9283	82.9371	341	743	1.17956e-86	1.15579e-83		chrIX	256108	256981	906	2.33717	94.028	90.6256	874	256338	230	873	9.37562e-95	2.3681e-91
chrIX	316871	318023	3268	7.44711	330.94	326.838	596	1152	0	0		chrIX	316961	317953	2017	5.77398	205.759	201.737	457	992	1.74044e-206	1.83033e-202		chrIX	316865	317930	1474	2.59404	151.547	147.496	1066	317426	561	1065	2.83792e-152	3.19154e-148
chrX	73760	75239	880	4.53139	90.7707	88.0554	712	1479	1.69535e-91	8.80278e-89		chrX	73890	75103	406	3.22388	43.29	40.6754	657	1213	5.12814e-44	2.11154e-41		chrX	73789	74754	394	1.87383	42.1993	39.4438	966	74504	715	965	6.31975e-43	3.59915e-40
chrX	76098	76795	611	3.82541	63.721	61.1596	367	697	1.90086e-64	6.92421e-62		chrX	76106	76700	211	2.53305	23.6405	21.1991	390	594	2.28823e-24	6.32281e-22		chrX	75939	76507	543	2.12095	57.2812	54.3629	569	76413	474	568	5.23359e-58	4.33611e-55
chrX	91359	91750	184	2.41346	20.7404	18.4544	221	391	1.81811e-21	3.51204e-19		chrX	91415	91668	93	1.99025	11.6103	9.34025	162	253	2.45296e-12	4.56825e-10		chrX	91419	91659	95	1.44504	11.6849	9.50726	241	91585	166	240	2.06586e-12	3.10985e-10
chrX	156205	157193	928	4.47818	95.6194	92.8764	410	988	2.40209e-96	1.32932e-93		chrX	156250	157046	801	4.34236	83.0758	80.1074	337	796	8.39924e-84	7.80962e-81		chrX	156310	157125	392	1.8291	41.9567	39.2044	816	156639	329	815	1.10484e-42	6.24597e-40
chrX	608397	609213	1214	5.31946	124.383	121.486	465	816	4.14028e-125	3.26332e-122		chrX	608451	609141	688	4.04629	71.7151	68.8541	320	690	1.92717e-72	1.39933e-69		chrX	608323	609062	973	2.37617	100.825	97.3461	740	608780	457	739	1.49624e-101	4.50713e-98
chrX	701934	702981	3349	8.61147	339.107	334.919	579	1047	0	0		chrX	702000	702954	1735	5.85762	177.385	173.56	492	954	4.1168e-178	2.75296e-174		chrX	702025	702850	1339	2.57126	137.847	133.926	826	702437	412	825	1.42233e-138	1.18577e-134
chrXI	109305	110519	653	3.94034	67.906	65.3219	736	1214	1.24154e-68	4.76585e-66		chrXI	109784	110456	553	3.66798	58.0337	55.3046	297	672	9.25231e-59	4.95861e-56		chrXI	109312	110349	718	2.21628	74.9339	71.8103	1038	110068	756	1037	1.16439e-75	1.54775e-72
chrXI	158777	159494	854	4.46572	88.1247	85.4256	363	717	7.50361e-89	3.75362e-86		chrXI	158918	159456	437	3.32257	46.4351	43.7964	204	538	3.67198e-47	1.59801e-44		chrXI	158607	159397	602	2.04656	63.263	60.2756	791	159169	562	790	5.45758e-64	5.30152e-61
chrXI	282929	284487	2297	7.07944	233.322	229.764	782	1558	4.75992e-234	1.72171e-230		chrXI	283005	284446	1669	5.96539	170.701	166.929	645	1441	1.99283e-171	1.17834e-167		chrXI	283389	283987	855	2.22781	88.84	85.5085	599	283678	289	598	1.44544e-89	3.10099e-86
chrXI	432013	432951	1251	5.40155	128.07	125.154	578	938	8.51805e-129	7.02069e-126		chrXI	432036	432889	737	4.17788	76.6964	73.7907	592	853	2.01192e-77	1.61916e-74		chrXI	431908	432979	1091	2.48773	112.78	109.166	1072	432570	662	1071	1.65959e-113	6.82339e-110
chrXI	551894	552600	605	3.809	63.1305	60.5718	274	706	7.40423e-64	2.68059e-61		chrXI	551911	552468	469	3.42126	49.6569	46.9915	311	557	2.20328e-50	1.01988e-47		chrXI	551784	553021	608	2.08755	63.8217	60.8278	1238	552125	341	1237	1.50765e-64	1.48662e-61
chrXI	617744	618642	867	4.49855	89.4446	86.737	381	898	3.59294e-90	1.8321e-87		chrXI	617852	618518	564	3.70088	59.1842	56.4459	279	666	6.54365e-60	3.58212e-57		chrXI	617773	618775	877	2.44427	91.1329	87.7678	1003	618106	333	1002	7.36377e-92	1.70687e-88
chrXII	39761	40300	337	2.98809	36.164	33.7518	213	539	6.85504e-37	1.77109e-34		chrXII	39837	40321	176	2.38501	20.0295	17.6281	200	484	9.34308e-21	2.35445e-18		chrXII	39798	40347	315	1.83405	34.1993	31.5401	550	40072	274	549	6.31975e-35	2.88337e-32
chrXII	47876	48564	123	2.12831	14.6019	12.3992	418	688	2.50092e-15	3.9886e-13		chrXII	48004	48319	51	1.67989	7.30826	5.16452	150	315	4.91745e-08	6.84668e-06		chrXII	48245	48554	50	1.28125	6.70589	5.00258	310	48288	43	309	1.96838e-07	9.94077e-06
chrXII	242255	243545	1936	6.28049	197.013	193.655	725	1290	9.70465e-198	2.21146e-194		chrXII	242283	243505	1504	5.50946	153.985	150.41	704	1222	1.03474e-154	3.89215e-151		chrXII	242682	243388	445	1.84518	47.3484	44.533	707	243024	342	706	4.48332e-48	2.93089e-45
chrXII	263321	264083	905	4.16736	93.3285	90.5999	466	762	4.69321e-94	2.51258e-91		chrXII	263337	264037	687	3.70179	71.5625	68.7053	452	700	2.73836e-72	1.97102e-69		chrXII	263464	263997	288	1.64694	31.4993	28.8689	534	263749	285	533	3.16738e-32	1.35238e-29
chrXII	522719	523506	764	4.23587	79.0667	76.4188	478	787	8.57689e-80	3.8125e-77		chrXII	522901	523405	422	3.27322	44.8528	42.2266	294	504	1.4034e-45	5.93472e-43		chrXII	523042	523339	251	1.69984	27.7362	25.1491	298	523173	131	297	1.83569e-28	7.09414e-26
chrXII	712218	712882	714	4.10452	74.037	71.4188	290	664	9.18354e-75	3.81268e-72		chrXII	712242	712808	406	3.22388	43.29	40.6754	246	566	5.12814e-44	2.11154e-41		chrXII	712290	712717	472	2.06605	50.1073	47.2633	428	712542	252	427	7.81088e-51	5.45381e-48
chrXII	794762	796040	764	4.23587	79.0667	76.4188	908	1278	8.57689e-80	3.8125e-77		chrXII	795418	796107	361	3.07584	38.7216	36.1431	298	689	1.89828e-39	7.19217e-37		chrXII	795538	796066	311	1.81995	33.8319	31.1771	529	795682	144	528	1.47265e-34	6.6512e-32
chrXII	819607	820428	887	4.54781	91.4361	88.7173	419	821	3.66353e-92	1.91748e-89		chrXII	819601	820356	480	3.45415	50.7476	48.074	436	755	1.78813e-51	8.43432e-49		chrXII	819710	820320	482	2.0861	51.0829	48.2293	611	820057	347	610	8.26228e-52	5.89794e-49
chrXII	856234	857530	309	2.88958	33.2975	30.9022	868	1296	5.04034e-34	1.25248e-31		chrXII	856416	857370	157	2.30277	18.1258	15.7472	756	954	7.486e-19	1.78991e-16		chrXII	856711	857334	228	1.73477	25.3896	22.8321	624	857260	549	623	4.07756e-26	1.47197e-23
chrXII	898225	899053	459	3.38213	48.4554	45.975	651	828	3.50421e-49	1.05935e-46		chrXII	898377	899032	356	3.05939	38.2254	35.6517	445	655	5.951e-39	2.22977e-36		chrXII	898302	898997	478	2.09466	50.7261	47.876	696	898923	621	695	1.87888e-51	1.33045e-48
chrXII	930618	931366	386	3.15227	41.1293	38.6898	495	748	7.42489e-42	2.04244e-39		chrXII	930638	931666	150	2.26987	17.3855	15.0168	489	1028	4.11652e-18	9.62122e-16		chrXII	930778	931679	98	1.45144	12.0893	9.88731	902	931198	420	901	8.14142e-13	1.29625e-10
chrXII	1028911	1030186	1691	6.33738	172.312	169.117	690	1275	4.87618e-173	7.63537e-170		chrXII	1029132	1029955	975	4.60241	100.677	97.5551	384	823	2.10412e-101	2.78522e-98		chrXII	1029264	1029874	609	2.06788	63.9541	60.9586	611	1029503	239	610	1.11148e-64	1.10002e-61
chrXIII	98250	99273	337	2.98809	36.164	33.7518	842	1023	6.85504e-37	1.77109e-34		chrXIII	98742	99251	237	2.63174	26.1739	23.7078	256	509	6.7007e-27	1.9597e-24		chrXIII	99038	99434	34	1.23815	4.92706	3.46975	397	99070	32	396	1.18288e-05	0.000339039
chrXIII	123100	123925	1659	6.27171	169.081	165.909	386	825	8.2901e-170	1.23194e-166		chrXIII	123174	123952	1083	5.0332	111.591	108.373	388	778	2.56212e-112	4.24014e-109		chrXIII	123171	124034	946	2.40414	98.0813	94.6376	864	123507	336	863	8.29278e-99	2.30356e-95
chrXIII	162321	164105	1037	4.63186	106.56	103.758	731	1784	2.75378e-107	1.74687e-104		chrXIII	162568	164114	365	2.92268	39.1388	36.5589	456	1546	7.26357e-40	2.76128e-37		chrXIII	162599	163385	269	1.71699	29.5236	26.9154	787	163027	428	786	2.99502e-30	1.21507e-27
chrXIII	222705	223485	1416	5.76275	144.676	141.667	364	780	2.10926e-145	2.15298e-142		chrXIII	222783	223470	709	3.87807	73.8523	70.973	345	687	1.40495e-74	1.06424e-71		chrXIII	222768	223826	600	2.01022	63.0808	60.0953	1059	223088	320	1058	8.30233e-64	8.02971e-61
chrXIII	226065	226904	2271	7.47023	230.719	227.17	485	839	1.90959e-231	6.76441e-228		chrXIII	226029	226849	1592	6.15168	162.931	159.263	526	820	1.17268e-163	5.4518e-160		chrXIII	226030	226731	1192	2.56355	122.966	119.254	702	226505	475	701	1.08143e-123	5.57186e-120
chrXIII	425109	426027	313	2.906	33.7692	31.3706	299	918	1.70118e-34	4.25951e-32		chrXIII	425196	425963	172	2.36856	19.6428	17.2458	221	767	2.2763e-20	5.67845e-18		chrXIII	425184	426035	262	1.74587	28.8074	26.2075	852	425483	299	851	1.55812e-29	6.20155e-27
chrXIII	498971	500602	3383	8.61807	342.599	338.382	693	1631	0	0		chrXIII	498971	500609	2484	7.23294	252.773	248.481	675	1638	1.68752e-253	3.30354e-249		chrXIII	499360	499883	1269	2.48046	130.732	126.914	524	499647	287	523	1.85353e-131	1.21899e-127
chrXIII	549988	551126	2180	6.36533	221.587	218.086	502	1138	2.59018e-222	8.19596e-219		chrXIII	550016	551064	1311	4.87641	134.607	131.177	455	1048	2.46899e-135	6.6538e-132		chrXIII	550190	551088	505	1.89262	53.3951	50.5172	899	550562	372	898	4.02624e-54	3.03948e-51
chrXIII	552225	553078	829	4.22446	85.6163	82.9337	568	853	2.41958e-86	1.16496e-83		chrXIII	552298	553053	574	3.68667	60.1582	57.4133	455	755	6.94672e-61	3.86118e-58		chrXIII	552482	553026	408	1.8854	43.6451	40.8727	545	552742	260	544	2.26412e-44	1.3406e-41
chrXIII	651438	652075	265	2.65655	28.9133	26.5502	381	637	1.2209e-29	2.81734e-27		chrXIII	651590	652014	188	2.36931	21.2791	18.8633	228	424	5.25932e-22	1.37003e-19		chrXIII	651163	652020	286	1.75176	31.2409	28.6131	858	651783	620	857	5.74249e-32	2.43725e-29
chrXIII	652316	652943	177	2.30082	19.9786	17.7017	413	627	1.05049e-20	1.98738e-18		chrXIII	652383	652908	94	1.93541	11.7169	9.44591	360	525	1.91929e-12	3.58171e-10		chrXIII	652355	652880	119	1.4762	14.2276	11.9191	526	652630	275	525	5.92107e-15	1.20476e-12
chrXIII	732837	733351	356	3.05376	38.1225	35.6997	286	514	7.54293e-39	1.99673e-36		chrXIII	732912	733313	161	2.31922	18.5005	16.1173	174	401	3.15878e-19	7.63291e-17		chrXIII	732596	733331	428	2.01875	45.6356	42.8397	736	733098	502	735	2.3142e-46	1.44644e-43
chrXIII	752980	754176	2832	8.48815	287.104	283.28	464	1196	7.87753e-288	5.24481e-284		chrXIII	753091	754124	1859	6.69448	189.845	185.923	353	1033	1.42975e-190	1.19297e-186		chrXIII	753051	754195	1008	2.35708	104.359	100.837	1145	753423	372	1144	4.37522e-105	1.45546e-101
chrXIV	61735	62784	2247	6.8156	228.279	224.745	376	1049	5.26102e-229	1.79916e-225		chrXIV	61813	62645	1357	5.22693	139.249	135.781	305	832	5.63171e-140	1.65657e-136		chrXIV	61882	62827	1242	2.54314	128.005	124.221	946	62106	224	945	9.88553e-129	6.01174e-125
chrXIV	331427	332344	1266	5.43439	129.554	126.631	618	917	2.79499e-130	2.34045e-127		chrXIV	331556	332320	700	4.07919	72.95	70.0783	516	764	1.12202e-73	8.35045e-71		chrXIV	331493	332213	979	2.57122	101.443	97.9576	721	332083	590	720	3.60579e-102	1.10255e-98
chrXIV	443001	443885	695	4.05527	72.1792	69.5713	526	884	6.61866e-73	2.68368e-70		chrXIV	443039	443888	332	2.97715	35.7792	33.2259	561	849	1.66265e-36	5.94429e-34		chrXIV	442786	444232	178	1.5571	20.355	17.875	1447	443610	824	1446	4.4157e-21	1.33352e-18
chrXIV	493826	494869	1964	5.36215	199.868	196.491	382	1043	1.35581e-200	3.22678e-197		chrXIV	493810	494772	1249	4.35077	128.346	124.97	439	962	4.509e-129	1.07063e-125		chrXIV	493903	494839	1157	2.54204	119.385	115.709	937	494262	359	936	4.12098e-120	1.95434e-116
chrXIV	501407	502768	541	3.0901	56.7227	54.1987	564	1361	1.89348e-57	6.32893e-55		chrXIV	501469	502722	266	2.42478	29.1519	26.6587	462	1253	7.04823e-30	2.19447e-27		chrXIV	501525	502215	202	1.56982	22.7905	20.2691	691	501944	419	690	1.61994e-23	5.38146e-21
chrXIV	545457	545972	263	2.7254	28.717	26.3545	271	515	1.91858e-29	4.42089e-27		chrXIV	545479	545895	132	2.18763	15.5892	13.2444	288	416	2.57537e-16	5.69613e-14		chrXIV	545230	545994	139	1.47456	16.2989	13.9189	765	545796	566	764	5.02458e-17	1.20531e-14
chrXIV	721164	721831	187	2.29604	21.0673	18.7802	374	667	8.56505e-22	1.65894e-19		chrXIV	721174	721789	56	1.68401	7.82679	5.66269	403	615	1.49008e-08	2.17425e-06		chrXIV	721115	721759	198	1.61906	22.3813	19.8664	645	721405	290	644	4.15623e-23	1.36019e-20
chrXV	80426	81600	3434	9.52249	347.706	343.468	552	1174	0	0		chrXV	80438	81418	2410	7.74717	245.273	241.011	553	980	5.33937e-246	9.76113e-242		chrXV	80461	81358	1993	3.07133	203.683	199.343	898	80945	484	897	2.07491e-204	4.53942e-200
chrXV	91847	92544	1064	4.97468	109.27	106.453	358	697	5.37626e-110	3.52687e-107		chrXV	91852	92592	676	4.0134	70.4872	67.6385	316	740	3.25672e-71	2.29863e-68		chrXV	91930	92437	636	2.07307	66.6425	63.6173	508	92193	263	507	2.27772e-67	2.41379e-64
chrXV	93133	94343	1941	6.00489	197.534	194.173	430	1210	2.92314e-198	6.71893e-195		chrXV	93209	94090	1022	4.16455	105.445	102.278	410	881	3.59005e-106	5.26914e-103		chrXV	93215	94417	762	2.08148	79.4738	76.2801	1203	93599	384	1202	3.35892e-80	5.24687e-77
chrXV	505802	506972	1802	6.4978	183.501	180.235	723	1170	3.15609e-184	5.81608e-181		chrXV	506117	506882	1219	5.34571	125.333	121.982	427	765	4.64013e-126	1.04155e-122		chrXV	505903	506801	984	2.41837	101.93	98.4375	899	506542	639	898	1.1749e-102	3.65174e-99
chrXV	552079	552680	346	2.99898	37.1155	34.6998	291	601	7.66549e-38	1.99641e-35		chrXV	552085	552589	221	2.55909	24.6493	22.1986	277	504	2.24218e-25	6.33053e-23		chrXV	552196	552665	75	1.35926	9.51716	7.50963	470	552372	176	469	3.03976e-10	3.09293e-08
chrXV	677442	678523	940	4.67915	96.8152	94.0654	775	1081	1.53038e-97	8.60142e-95		chrXV	677980	678466	294	2.84556	31.9895	29.4691	223	486	1.02438e-32	3.39508e-30		chrXV	678012	678491	744	2.40198	77.6521	74.4878	480	678255	243	479	2.22792e-78	3.25237e-75
chrXV	778054	779143	659	3.95676	68.5111	65.9236	644	1089	3.08227e-69	1.19226e-66		chrXV	778434	779009	285	2.81267	31.0667	28.5543	223	575	8.57689e-32	2.79049e-29		chrXV	778534	778933	578	2.21597	60.8154	57.8561	400	778633	99	399	1.52968e-61	1.39284e-58
chrXV	780033	781215	6576	12.0836	662.505	657.695	509	1182	0	0		chrXV	780110	781070	3969	9.11045	401.776	396.939	409	960	0	0		chrXV	780126	781113	7680	6.29688	775.119	768.035	988	780569	443	987	0	0
chrXV	867205	868175	757	4.21945	78.4321	75.7876	572	970	3.69777e-79	1.63095e-76		chrXV	867329	868054	273	2.67523	29.8823	27.3817	407	725	1.31141e-30	4.15231e-28		chrXV	867214	868077	751	2.33836	78.3199	75.1466	864	867799	585	863	4.7874e-79	7.1351e-76
chrXV	900101	901084	1666	5.74011	169.821	166.645	396	983	1.51025e-170	2.26303e-167		chrXV	900132	900990	932	4.3257	96.3577	93.2755	368	858	4.38844e-97	5.30322e-94		chrXV	900214	901072	942	2.31092	97.644	94.204	859	900470	256	858	2.26986e-98	6.25173e-95
chrXVI	75341	76192	3373	8.74265	341.571	337.363	412	851	0	0		chrXVI	75399	76152	2163	6.76308	220.422	216.306	352	753	3.78138e-221	4.93776e-217		chrXVI	75419	76141	1555	2.75159	159.709	155.597	723	75760	341	722	1.95434e-160	2.5293e-156
chrXVI	138966	139381	136	2.20002	15.8812	13.6566	179	415	1.31471e-16	2.20491e-14		chrXVI	139064	139308	54	1.75997	7.60903	5.44862	82	244	2.4602e-08	3.55943e-06		chrXVI	138857	139347	74	1.39252	9.42816	7.42728	491	139152	295	490	3.73113e-10	3.73869e-08
chrXVI	173356	174774	492	3.48063	51.7224	49.2233	1102	1418	1.89487e-52	5.97985e-50		chrXVI	173621	174697	290	2.82912	31.5269	29.0104	840	1076	2.97262e-32	9.7627e-30		chrXVI	173138	174443	216	1.71455	24.188	21.646	1306	174252	1114	1305	6.48634e-25	2.25944e-22
chrXVI	280711	281441	671	3.98959	69.7267	67.1315	410	730	1.87629e-70	7.3872e-68		chrXVI	280753	281448	464	3.40481	49.1147	46.4533	314	695	7.67839e-50	3.52152e-47		chrXVI	280523	281448	881	2.54351	91.502	88.1318	926	281082	559	925	3.14775e-92	7.38244e-89
chrXVI	282156	283174	1524	5.9926	155.557	152.485	715	1018	2.77485e-156	3.27318e-153		chrXVI	282460	283105	1126	5.13189	115.877	112.617	378	645	1.32648e-116	2.41657e-113		chrXVI	282196	283023	923	2.35832	95.7559	92.3378	828	282857	661	827	1.75428e-96	4.5941e-93
chrXVI	377214	378284	1965	5.47623	199.973	196.595	507	1070	1.06503e-200	2.53974e-197		chrXVI	377245	378116	1147	4.11532	118.058	114.777	424	871	8.74984e-119	1.67121e-115		chrXVI	377555	378296	1196	2.80276	123.39	119.673	742	377863	308	741	4.0738e-124	2.12324e-120
chrXVI	405028	406317	1378	5.68066	140.848	137.861	861	1289	1.41942e-141	1.37623e-138		chrXVI	405024	406254	762	4.24367	79.2281	76.2985	706	1230	5.91466e-80	5.02979e-77		chrXVI	405048	406240	636	2.11247	66.6849	63.6592	1193	405955	907	1192	2.06586e-67	2.1918e-64
chrXVI	407055	407908	1359	5.44206	138.887	135.912	339	853	1.29712e-139	1.22346e-136		chrXVI	407016	407710	708	3.99531	73.7173	70.8386	393	694	1.91739e-74	1.45007e-71		chrXVI	406772	407709	699	2.15685	73.0789	69.982	938	407406	634	937	8.33873e-74	1.04232e-70
chrXVI	654302	655051	1509	5.63406	153.997	150.936	461	749	1.00726e-154	1.16003e-151		chrXVI	654454	655042	621	3.68581	64.9081	62.1199	308	588	1.23575e-65	7.58822e-63		chrXVI	654205	655022	1059	2.49603	109.508	105.93	818	654782	577	817	3.10456e-110	1.1749e-106
chrXVI	795073	796001	1288	5.48364	131.789	128.854	562	928	1.62424e-132	1.39814e-129		chrXVI	795136	796074	1034	4.91806	106.656	103.481	500	938	2.21009e-107	3.30484e-104		chrXVI	795070	795865	850	2.3522	88.418	85.0917	796	795639	569	795	3.81944e-89	8.09655e-86
chrXVI	911456	911960	165	2.33137	18.8109	16.5484	187	504	1.54568e-19	2.82866e-17		chrXVI	911488	911812	59	1.79287	8.13571	5.95639	180	324	7.31627e-09	1.10563e-06		chrXVI	911274	911832	166	1.57695	19.0643	16.611	559	911484	210	558	8.62383e-20	2.44906e-17

## Sheet: Supplementary Table S2
Supplementary Table S2. Lists of HCRs, Lsm3 occupied regions in each replicate, Lsm regions that overlap with HCRs and the 33 omitted genes. Regions overlapping HCRs are in bold style.
238 HCRs				Lsm3 occupied regions in replicate 1				Lsm3 occupied regions in replicate 2				Lsm3 occupied regions in replicate 3				11 regions occupied by Lsm3 that intersect with HCRs						Type	Omitted genes	Strand	Description
Chromosome	Start	End		Chromosome	Peak start	Peak end		Chromosome	Peak start	Peak end		Chromosome	Peak start	Peak end		Chromosome	start	end	gene	strand		Convergent	NSI1	-	NTS1 SIlencing protein 1
chrI	70700	71000		chrI	142220	143415		chrI	142357	143308		chrI	142159	143341		chrI	143200	143300	EFB1	+			NUP57	-	NUclear Pore
chrI	73100	73500		chrII	45722	46881		chrII	45764	46756		chrII	45716	46952									COY1	-	CASP Of Yeast
chrI	139200	139300		chrII	59695	60493		chrII	59731	60556		chrII	59538	60621									SLN1	-	Synthetic Lethal of N-end rule
chrI	143200	143300		chrII	88105	89362		chrII	88212	89315		chrII	88888	89414									SPN1	-	Suppresses Postrecruitment functions gene Number 1
chrII	197400	197800		chrII	168593	169651		chrII	168526	169503		chrII	168516	169417									UFD2	-	Ubiquitin Fusion Degradation
chrII	227000	227100		chrII	333324	334042		chrII	333347	333974		chrII	332968	333978									YHP1	-	Yeast Homeo-Protein
chrII	255300	256800		chrII	393002	394759		chrII	393167	394626		chrII	393478	394094		chrII	393002	393700	ECM33	+			SCS22	-	Suppressor of Choline Sensitivity
chrII	266300	266500		chrII	406441	407095		chrII	406573	407087		chrII	406558	407104									RSM22	-	Ribosomal Small subunit of Mitochondria
chrII	347500	347800		chrII	414006	415016		chrII	414065	415096		chrII	414193	415173									RPS22A	-	Ribosomal Protein of the Small subunit
chrII	373600	375600		chrII	591590	592543		chrII	591626	592510		chrII	591979	592712									SNR43	-	Small Nucleolar RNA
chrII	393000	393700		chrII	604615	605764		chrII	604750	605668		chrII	604659	605650									SNR63	-	Small Nucleolar RNA
chrII	405900	406000		chrII	606414	607330		chrII	606431	607284		chrII	606402	607178									SNR65	+	Small Nucleolar RNA
chrII	477600	479300		chrIII	107160	107751		chrIII	107149	107761		chrIII	107056	107789									SNR56	+	Small Nucleolar RNA
chrII	563400	563500		chrIII	177202	178053		chrIII	177231	178059		chrIII	177237	178134									DUS4	+	DihydroUridine Synthase
chrII	680700	681800		chrIV	117861	118716		chrIV	117859	118741		chrIV	118436	118636									ECM11	+	ExtraCellular Mutant
chrIII	66500	68200		chrIV	216539	217092		chrIV	216504	217052		chrIV	216562	217126									GPP1	+	Glycerol-3-Phosphate Phosphatase
chrIII	78500	78800		chrIV	217763	218563		chrIV	217917	218594		chrIV	217621	218102									KIN4	+	KINase
chrIII	90800	91100		chrIV	229930	230813		chrIV	230028	230784		chrIV	229983	230681									LAS17	+	Actin assembly factor
chrIII	123500	123700		chrIV	238849	239466		chrIV	238926	239376		chrIV	239019	239535									LCD1	+	Lethal, Checkpoint-defective, DNA damage sensitive
chrIII	127700	127900		chrIV	306649	307611		chrIV	306722	307405		chrIV	306738	307697									MGR3	+	Mitochondrial Genome Required
chrIII	142600	142800		chrIV	308613	309466		chrIV	308654	309503		chrIV	308590	309418									POC4	+	PrOteasome Chaperone
chrIII	199200	200300		chrIV	322448	323299		chrIV	322644	323235		chrIV	322394	323550								Parallel	RRG1	+	Required for Respiratory Growth
chrIII	227000	227300		chrIV	340382	340821		chrIV	340397	341177		chrIV	340396	341193									RRT5	-	Regulator of rDNA Transcription
chrIV	309700	309800		chrIV	399537	400356		chrIV	399548	400278		chrIV	399393	400214									SNR55	-	Small Nucleolar RNA
chrIV	331800	331900		chrIV	491665	492562		chrIV	491693	492480		chrIV	491508	492384									SNR57	-	Small Nucleolar RNA
chrIV	359600	359800		chrIV	579566	580694		chrIV	579556	580621		chrIV	579453	580681								Embedded in introns	SNR38	+	Small Nucleolar RNA
chrIV	434300	434400		chrIV	653517	654458		chrIV	653538	654168		chrIV	653569	653788									snr191	-	Small Nucleolar RNA
chrIV	437700	438000		chrIV	1354496	1355343		chrIV	1354596	1355318		chrIV	1354742	1355522									SNR24	-	Small Nucleolar RNA
chrIV	488800	489000		chrIV	1360162	1361671		chrIV	1360195	1361402		chrIV	1360096	1360867									SNR54	-	Small Nucleolar RNA
chrIV	519700	521100		chrIV	1401843	1402959		chrIV	1401980	1402738		chrIV	1401914	1402749		chrIV	1402900	1402959	SNR13	+		Overlapping 3´exons	BUD19	-	BUD site selection
chrIV	555600	555700		chrIV	1449849	1450549		chrIV	1449817	1450441		chrIV	1450009	1450713									BUD28	-	BUD site selection
chrIV	568800	569000		chrV	52763	53179		chrV	52626	53048		chrV	52530	53134									OPI11	-	OverProducer of Inositol
chrIV	601600	602200		chrV	269198	269901		chrV	269218	269808		chrV	269207	270197
chrIV	619900	620100		chrV	306651	307388		chrV	306721	307387		chrV	306605	307434
chrIV	645200	645400		chrV	362806	363944		chrV	362832	363805		chrV	362746	363312
chrIV	884300	884600		chrV	396963	397826		chrV	396938	397818		chrV	397005	397789
chrIV	914400	916300		chrV	423680	424493		chrV	423681	424471		chrV	423698	424383
chrIV	981000	981100		chrVI	53231	54469		chrVI	53654	54427		chrVI	53830	54425
chrIV	1095300	1095400		chrVI	220254	221369		chrVI	220279	221357		chrVI	220491	221286
chrIV	1150800	1151100		chrVI	222751	223666		chrVI	222860	223715		chrVI	222926	223751
chrIV	1236500	1238000		chrVII	148035	148762		chrVII	148067	148772		chrVII	148140	148817
chrIV	1257000	1257200		chrVII	250096	250823		chrVII	250130	250676		chrVII	250144	250414
chrIV	1305600	1305700		chrVII	310906	312463		chrVII	311002	312148		chrVII	310961	312046		chrVII	311800	311900	RPL28	+
chrIV	1329800	1329900		chrVII	364219	365995		chrVII	364245	365919		chrVII	364289	366015		chrVII	365500	365600	RPL7A	-
chrIV	1402900	1403200		chrVII	437312	438095		chrVII	437330	437959		chrVII	437252	438393
chrIV	1461800	1461900		chrVII	439059	439917		chrVII	439160	439871		chrVII	439075	439853
chrV	61800	62000		chrVII	533831	534766		chrVII	533837	534638		chrVII	533883	534728
chrV	79500	79600		chrVII	556138	556982		chrVII	556211	556878		chrVII	556048	556756
chrV	86000	86800		chrVII	727066	728112		chrVII	727070	727987		chrVII	727125	727922
chrV	100100	100300		chrVII	787059	788065		chrVII	787144	787910		chrVII	787262	788032
chrV	135400	135600		chrVII	920997	921881		chrVII	921092	921801		chrVII	921113	921768
chrV	138600	140300		chrVIII	104327	105499		chrVIII	104375	105798		chrVIII	104296	105386
chrV	207500	207600		chrVIII	126790	127683		chrVIII	126900	127666		chrVIII	126559	127571
chrV	225400	225800		chrVIII	147656	148520		chrVIII	147725	148540		chrVIII	147469	148576
chrV	267500	267700		chrVIII	381607	382508		chrVIII	381658	382406		chrVIII	381599	382698		chrVIII	381700	382000	RPL42B	-
chrV	288400	288600		chrVIII	504430	505493		chrVIII	504496	505328		chrVIII	504475	505463
chrV	304400	305600		chrIX	68932	69812		chrIX	68951	69703		chrIX	68745	69624
chrV	322300	322800		chrIX	98394	99310		chrIX	98401	99157		chrIX	98492	99372
chrV	339800	342000		chrIX	128068	129566		chrIX	128184	128666		chrIX	128187	128411
chrV	424800	425100		chrIX	231329	232271		chrIX	231365	231993		chrIX	231321	232421
chrV	431100	431500		chrIX	255131	256929		chrIX	256037	256780		chrIX	256108	256981
chrV	435800	435900		chrIX	316871	318023		chrIX	316961	317953		chrIX	316865	317930
chrV	442000	443400		chrX	73760	75239		chrX	73890	75103		chrX	73789	74754
chrV	492300	492500		chrX	76098	76795		chrX	76106	76700		chrX	75939	76507
chrVI	58200	58500		chrX	91359	91750		chrX	91415	91668		chrX	91419	91659
chrVI	75900	76400		chrX	156205	157193		chrX	156250	157046		chrX	156310	157125
chrVI	101400	101600		chrX	608397	609213		chrX	608451	609141		chrX	608323	609062
chrVI	137400	137500		chrX	701934	702981		chrX	702000	702954		chrX	702025	702850
chrVI	158000	158100		chrXI	109305	110519		chrXI	109784	110456		chrXI	109312	110349
chrVI	167500	167700		chrXI	158777	159494		chrXI	158918	159456		chrXI	158607	159397
chrVI	180900	181200		chrXI	282929	284487		chrXI	283005	284446		chrXI	283389	283987
chrVI	191500	191700		chrXI	432013	432951		chrXI	432036	432889		chrXI	431908	432979
chrVII	73800	74000		chrXI	551894	552600		chrXI	551911	552468		chrXI	551784	553021
chrVII	115600	115700		chrXI	617744	618642		chrXI	617852	618518		chrXI	617773	618775
chrVII	145400	145500		chrXII	39761	40300		chrXII	39837	40321		chrXII	39798	40347
chrVII	205600	205700		chrXII	47876	48564		chrXII	48004	48319		chrXII	48245	48554
chrVII	278500	278600		chrXII	242255	243545		chrXII	242283	243505		chrXII	242682	243388
chrVII	311800	311900		chrXII	263321	264083		chrXII	263337	264037		chrXII	263464	263997
chrVII	328500	328800		chrXII	522719	523506		chrXII	522901	523405		chrXII	523042	523339
chrVII	365500	365600		chrXII	712218	712882		chrXII	712242	712808		chrXII	712290	712717
chrVII	412400	412500		chrXII	794762	796040		chrXII	795418	796107		chrXII	795538	796066
chrVII	423000	423300		chrXII	819607	820428		chrXII	819601	820356		chrXII	819710	820320
chrVII	440700	441000		chrXII	856234	857530		chrXII	856416	857370		chrXII	856711	857334		chrXII	857200	857300	RPS22B	+
chrVII	476800	477000		chrXII	898225	899053		chrXII	898377	899032		chrXII	898302	898997
chrVII	479800	482400		chrXII	930618	931366		chrXII	930638	931666		chrXII	930778	931679
chrVII	531600	531800		chrXII	1028911	1030186		chrXII	1029132	1029955		chrXII	1029264	1029874
chrVII	541700	541900		chrXIII	98250	99273		chrXIII	98742	99251		chrXIII	99038	99434
chrVII	561600	561900		chrXIII	123100	123925		chrXIII	123174	123952		chrXIII	123171	124034
chrVII	599600	601000		chrXIII	162321	164105		chrXIII	162568	164114		chrXIII	162599	163385
chrVII	609400	611600		chrXIII	222705	223485		chrXIII	222783	223470		chrXIII	222768	223826
chrVII	661700	661900		chrXIII	226065	226904		chrXIII	226029	226849		chrXIII	226030	226731
chrVII	700600	701200		chrXIII	425109	426027		chrXIII	425196	425963		chrXIII	425184	426035
chrVII	731100	731200		chrXIII	498971	500602		chrXIII	498971	500609		chrXIII	499360	499883
chrVII	774300	774500		chrXIII	549988	551126		chrXIII	550016	551064		chrXIII	550190	551088
chrVII	779500	779700		chrXIII	552225	553078		chrXIII	552298	553053		chrXIII	552482	553026
chrVII	785100	785200		chrXIII	651438	652075		chrXIII	651590	652014		chrXIII	651163	652020
chrVII	794300	794600		chrXIII	652316	652943		chrXIII	652383	652908		chrXIII	652355	652880		chrXIII	652400	652800	SNR11	+
chrVII	828700	828800		chrXIII	732837	733351		chrXIII	732912	733313		chrXIII	732596	733331
chrVII	846900	847900		chrXIII	752980	754176		chrXIII	753091	754124		chrXIII	753051	754195
chrVII	876300	876600		chrXIV	61735	62784		chrXIV	61813	62645		chrXIV	61882	62827
chrVII	878700	878800		chrXIV	331427	332344		chrXIV	331556	332320		chrXIV	331493	332213
chrVII	882500	883300		chrXIV	443001	443885		chrXIV	443039	443888		chrXIV	442786	444232
chrVII	930900	931200		chrXIV	493826	494869		chrXIV	493810	494772		chrXIV	493903	494839
chrVII	939500	939600		chrXIV	501407	502768		chrXIV	501469	502722		chrXIV	501525	502215
chrVII	958900	959000		chrXIV	545457	545972		chrXIV	545479	545895		chrXIV	545230	545994
chrVII	961200	961300		chrXIV	721164	721831		chrXIV	721174	721789		chrXIV	721115	721759
chrVII	1004300	1004400		chrXV	80426	81600		chrXV	80438	81418		chrXV	80461	81358
chrVIII	85300	85400		chrXV	91847	92544		chrXV	91852	92592		chrXV	91930	92437
chrVIII	119700	121400		chrXV	93133	94343		chrXV	93209	94090		chrXV	93215	94417
chrVIII	133000	134500		chrXV	505802	506972		chrXV	506117	506882		chrXV	505903	506801
chrVIII	237100	238100		chrXV	552079	552680		chrXV	552085	552589		chrXV	552196	552665
chrVIII	297000	297200		chrXV	677442	678523		chrXV	677980	678466		chrXV	678012	678491
chrVIII	358500	358600		chrXV	778054	779143		chrXV	778434	779009		chrXV	778534	778933
chrVIII	381700	382000		chrXV	780033	781215		chrXV	780110	781070		chrXV	780126	781113		chrXV	780100	780900	SNR17A	+
chrVIII	388900	389100		chrXV	867205	868175		chrXV	867329	868054		chrXV	867214	868077
chrVIII	452600	452800		chrXV	900101	901084		chrXV	900132	900990		chrXV	900214	901072
chrVIII	467100	467200		chrXVI	75341	76192		chrXVI	75399	76152		chrXVI	75419	76141
chrVIII	475600	475900		chrXVI	138966	139381		chrXVI	139064	139308		chrXVI	138857	139347
chrIX	175000	175200		chrXVI	173356	174774		chrXVI	173621	174697		chrXVI	173138	174443		chrXVI	173600	173700	RPL7B	+
chrIX	183400	183500		chrXVI	280711	281441		chrXVI	280753	281448		chrXVI	280523	281448
chrIX	210700	210800		chrXVI	282156	283174		chrXVI	282460	283105		chrXVI	282196	283023
chrIX	300300	300500		chrXVI	377214	378284		chrXVI	377245	378116		chrXVI	377555	378296
chrIX	336400	336500		chrXVI	405028	406317		chrXVI	405024	406254		chrXVI	405048	406240		chrXVI	405100	405200	RPS9A	+
chrX	116000	116100		chrXVI	407055	407908		chrXVI	407016	407710		chrXVI	406772	407709
chrX	120800	122300		chrXVI	654302	655051		chrXVI	654454	655042		chrXVI	654205	655022
chrX	139400	140100		chrXVI	795073	796001		chrXVI	795136	796074		chrXVI	795070	795865
chrX	204600	204800		chrXVI	911456	911960		chrXVI	911488	911812		chrXVI	911274	911832
chrX	228000	228300
chrX	234000	234100
chrX	354300	355600
chrX	391000	391200
chrX	422900	424700
chrX	526700	526900
chrX	538400	538700
chrX	541500	543100
chrX	663900	664000
chrXI	74600	74800
chrXI	202700	202800
chrXI	219500	219700
chrXI	258900	259400
chrXI	302500	302700
chrXI	326000	326100
chrXI	458100	458400
chrXI	490500	490700
chrXI	513000	513100
chrXI	516200	517800
chrXI	578500	578700
chrXII	86900	87000
chrXII	167900	168100
chrXII	232300	233200
chrXII	258000	259100
chrXII	283600	283700
chrXII	369400	370200
chrXII	374400	374500
chrXII	448600	469000
chrXII	472500	472600
chrXII	490200	490300
chrXII	540700	541000
chrXII	605300	605500
chrXII	638900	639800
chrXII	729400	729600
chrXII	732100	732300
chrXII	784300	784500
chrXII	794000	794100
chrXII	797100	797300
chrXII	806900	807000
chrXII	818500	818700
chrXII	837600	839400
chrXII	857200	857300
chrXII	875300	875600
chrXII	962900	963000
chrXII	976100	976200
chrXIII	92000	92100
chrXIII	131700	132000
chrXIII	183800	183900
chrXIII	196000	196100
chrXIII	259200	259300
chrXIII	297200	298700
chrXIII	372500	372600
chrXIII	420500	420700
chrXIII	463500	463800
chrXIII	504800	505200
chrXIII	511700	512000
chrXIII	556300	556500
chrXIII	572900	573100
chrXIII	586700	586900
chrXIII	626400	626700
chrXIII	652400	652800
chrXIII	747900	748000
chrXIII	774700	775300
chrXIII	808200	808300
chrXIII	837800	838100
chrXIV	88800	89600
chrXIV	102600	105000
chrXIV	230100	230400
chrXIV	500200	500700
chrXIV	568100	568300
chrXIV	575300	577200
chrXIV	631700	632000
chrXV	110300	111200
chrXV	226600	226700
chrXV	282100	282300
chrXV	288200	288300
chrXV	340200	340400
chrXV	438600	438800
chrXV	445100	446000
chrXV	464400	464600
chrXV	487400	487500
chrXV	571900	572200
chrXV	594300	594500
chrXV	620100	620500
chrXV	663900	664000
chrXV	710100	710300
chrXV	780100	780900
chrXV	832400	832700
chrXV	976300	976700
chrXV	980700	980900
chrXV	1028100	1028200
chrXVI	108900	110500
chrXVI	173600	173700
chrXVI	210200	210300
chrXVI	304000	304100
chrXVI	339000	339100
chrXVI	405100	405200
chrXVI	435900	436100
chrXVI	560200	560300
chrXVI	572200	572500
chrXVI	582100	582200
chrXVI	643300	643400
chrXVI	646000	646400
chrXVI	689500	689700
chrXVI	700600	702100
chrXVI	744200	744400
chrXVI	789600	790000
chrXVI	810600	810900
chrXVI	819400	824400
chrXVI	856900	857000
chrXVI	860300	860400

## Sheet: Supplementary Table S3
Supplementary Table S3. List of the 116 genes occupied by Lsm3.
Chromosome	CDS start	CDS end	Gene name	Protein	Strand	Gene type
chrII	45977	46370	YBL092W	RPL32	+	nonIC-RP
chrII	59821	60739	YBL087C	RPL23A	-	IC-RP
chrII	88522	89125	YBL072C	RPS8A	-	nonIC-RP
chrII	168422	169376	YBL027W	RPL19B	+	IC-RP
chrII	332830	333812	YBR048W	RPS11B	+	IC-RP
chrII	406627	407169	YBR082C	UBC4	-	IC-nonRP
chrII	414185	415261	YBR084C-A	RPL19A	-	IC-RP
chrII	591711	592774	YBR181C	RPS6B	-	IC-RP
chrII	604507	605508	YBR189W	RPS9B	+	IC-RP
chrII	606269	607140	YBR191W	RPL21A	+	IC-RP
chrIII	107022	107417	YCL005W-A	VMA9	+	IC-nonRP
chrIII	177499	178220	YCR031C	RPS14A	-	IC-RP
chrIV	117663	118517	YDL191W	RPL35A	+	IC-RP
chrIV	216528	217074	YDL137W	ARF2	+	nonIC-nonRP
chrIV	217599	218367	YDL136W	RPL35B	+	IC-RP
chrIV	229905	230527	YDL130W	RPP1B	+	IC-RP
chrIV	239018	239606	YDL125C	HNT1	-	IC-nonRP
chrIV	306925	307789	YDL083C	RPS16B	-	IC-RP
chrIV	308423	309388	YDL082W	RPL13A	+	IC-RP
chrIV	322225	322988	YDL075W	RPL31A	+	IC-RP
chrIV	340627	340798	YNL178W	RPS3	-	nonIC-RP
chrIV	399339	400638	YDL029W	ARP2	+	IC-nonRP
chrIV	491514	492324	YDR025W	RPS11A	+	IC-RP
chrIV	579457	580452	YDR064W	RPS13	+	IC-RP
chrIV	653606	654428	YDR099W	BMH2	+	nonIC-nonRP
chrIV	1354828	1355553	YDR447C	RPS17B	-	IC-RP
chrIV	1359922	1360798	YDR450W	RPS18A	+	IC-RP
chrIV	1450197	1450853	YDR500C	RPL37B	-	IC-RP
chrV	52720	53218	YEL054C	RPL12A	-	nonIC-RP
chrV	269422	270185	YER056C-A	RPL34A	-	IC-RP
chrV	306322	307196	YER074W	RPS24A	+	IC-RP
chrV	363099	363702	YER102W	RPS8B	+	nonIC-RP
chrV	396768	397653	YER117W	RPL23B	+	IC-RP
chrV	423951	424311	YER131W	RPS26B	+	nonIC-RP
chrVI	53259	54696	YFL039C	ACT1	-	IC-nonRP
chrVI	220506	221418	YFR031C-A	RPL2A	-	IC-RP
chrVI	223257	223437	YFR032C-A	RPL29	-	nonIC-RP
chrVII	148228	148588	YGL189C	RPS26A	-	nonIC-RP
chrVII	249868	252738	YGL137W	SEC27	+	IC-nonRP
chrVII	437466	437934	YGL031C	RPL24A	-	nonIC-RP
chrVII	439090	439638	YGL030W	RPL30	+	IC-RP
chrVII	534131	534458	YGR027C	RPS25A	-	nonIC-RP
chrVII	555811	556672	YGR034W	RPL26B	+	IC-RP
chrVII	726973	727730	YGR118W	RPS23A	+	IC-RP
chrVII	787311	787779	YGR148C	RPL24B	-	nonIC-RP
chrVII	920574	921788	YGR214W	RPS0A	+	IC-RP
chrVIII	104276	105091	YHL001W	RPL14B	+	IC-RP
chrVIII	126520	127492	YHR010W	RPL27A	+	IC-RP
chrVIII	147870	148669	YHR021C	RPS27B	-	IC-RP
chrVIII	504475	505530	YHR203C	RPS4B	-	IC-RP
chrIX	68707	69528	YIL148W	RPL40A	+	IC-RP
chrIX	98526	99416	YIL133C	RPL16A	-	IC-RP
chrIX	128150	129581	YIL123W	SIM1	+	nonIC-nonRP
chrIX	231552	232369	YIL069C	RPS24B	-	IC-RP
chrIX	256225	257063	YIL052C	RPL34B	-	IC-RP
chrIX	316767	317932	YIL018W	RPL2B	+	IC-RP
chrX	73786	74611	YJL191W	RPS14B	+	IC-RP
chrX	75932	76474	YJL189W	RPL39	+	IC-RP
chrX	90785	91657	YJL177W	RPL17B	+	IC-RP
chrX	156549	157273	YJL136C	RPS21B	-	IC-RP
chrX	608304	608858	YJR094W-A	RPL43B	+	IC-RP
chrX	702026	703068	YJR145C	RPS4A	-	IC-RP
chrXI	109268	110129	YKL180W	RPL17A	+	IC-RP
chrXI	158612	159212	YKL156W	RPS27A	+	IC-RP
chrXI	282890	284455	YKL081W	TEF4	+	IC-nonRP
chrXI	431905	432720	YKL006W	RPL14A	+	IC-RP
chrXI	551656	552242	YKR057W	RPS21A	+	IC-RP
chrXI	617995	618750	YKR094C	RPL40B	-	IC-RP
chrXII	39803	40414	YLL050C	COF1	-	IC-nonRP
chrXII	47858	48629	YLL045C	RPL8B	-	nonIC-RP
chrXII	242231	243349	YLR048W	RPS0B	+	IC-RP
chrXII	263193	263948	YLR061W	RPL22A	+	IC-RP
chrXII	522662	523288	YLR185W	RPL37A	+	IC-RP
chrXII	712536	713158	YLR287C-A	RPS30A	-	IC-RP
chrXII	795572	795899	YLR333C	RPS25B	-	nonIC-RP
chrXII	819311	820142	YLR344W	RPL26A	+	IC-RP
chrXII	898650	898821	YLR388W	RPS29A	+	nonIC-RP
chrXII	931064	931755	YLR406C	RPL31B	-	IC-RP
chrXII	1028853	1029768	YLR448W	RPL6B	+	IC-RP
chrXIII	97940	99400	YML085C	TUB1	-	IC-nonRP
chrXIII	123226	124172	YML073C	RPL6A	-	IC-RP
chrXIII	162193	164176	YML056C	IMD4	-	IC-nonRP
chrXIII	222986	223828	YML026C	RPS18B	-	IC-RP
chrXIII	225888	226697	YML024W	RPS17A	+	IC-RP
chrXIII	424988	426059	YMR079W	SEC14	+	IC-nonRP
chrXIII	499455	500688	YMR116C	ASC1	-	IC-RP
chrXIII	550205	551207	YMR142C	RPL13B	-	IC-RP
chrXIII	551927	552903	YMR143W	RPS16A	+	IC-RP
chrXIII	651144	651910	YMR194W	RPL36A	+	IC-RP
chrXIII	732413	733141	YMR230W	RPS10B	+	IC-RP
chrXIII	753224	754220	YMR242C	RPL20A	-	IC-RP
chrXIV	61957	62943	YNL302C	RPS19B	-	IC-RP
chrXIV	331321	332154	YNL162W	RPL42A	+	IC-RP
chrXIV	443397	444315	YNL096C	RPS7B	-	IC-RP
chrXIV	493955	495001	YNL069C	RPL16B	-	IC-RP
chrXIV	501514	502777	YNL066W	SUN4	+	nonIC-nonRP
chrXIV	545267	545877	YNL044W	YIP3	+	IC-nonRP
chrXIV	721119	723112	YNR053C	NOG2	-	IC-nonRP
chrXV	80347	81190	YOL127W	RPL25	+	IC-RP
chrXV	92025	92850	YOL121C	RPS19A	-	IC-RP
chrXV	93394	94402	YOL120C	RPL18A	-	IC-RP
chrXV	505793	506767	YOR096W	RPS7A	+	IC-RP
chrXV	552297	552887	YOR122C	PFY1	-	IC-nonRP
chrXV	678190	678793	YOR182C	RPS30B	-	IC-RP
chrXV	778554	779405	YOR234C	RPL33B	-	IC-RP
chrXV	867097	867852	YOR293W	RPS10A	+	IC-RP
chrXV	900249	901194	YOR312C	RPL20B	-	IC-RP
chrXVI	75698	76239	YPL249C-A	RPL36B	-	IC-RP
chrXVI	138697	139409	YPL218W	SAR1	+	IC-nonRP
chrXVI	281055	281517	YNCP0005C	SNR17B	-	IC-nonRP
chrXVI	282121	282970	YPL143W	RPL33A	+	IC-RP
chrXVI	377290	378395	YPL090C	RPS6A	-	IC-RP
chrXVI	406635	407539	YPL079W	RPL21B	+	IC-RP
chrXVI	654165	654847	YPR043W	RPL43A	+	IC-RP
chrXVI	794964	795767	YPR132W	RPS23B	+	IC-RP
chrXVI	911256	911800	YPR187W	RPO26	+	IC-nonRP

## Sheet: Supplementary Table S4
Supplementary Table S4. Gene ontology (GO) analysis for molecular function of the 116 Lsm3 occupied genes. GO analyses was performed at https://www.yeastgenome.org/goTermFinder using a p-value <0.01.
Molecular function category	Term id	Adjusted p-value	Genome frequency	Cluster frequency	Genes in query annotated to the term
Structural constituent of ribosome	GO:0003735	4.01e-124	236 of 7166 genes, 3.3%	94 of 116 genes, 81.0%	RPS7A, RPS16B, RPL36B, RPL33A, RPS24A, RPL13B, RPS26B, RPL43B, RPS26A, RPS10B, RPL37A, RPL40A, RPL34A, RPL26A, RPL21A, RPL27A, RPS21B, RPS0B, RPS6B, RPS14A, RPL33B, RPL34B, RPL39, RPL43A, RPL2A, RPL20A, RPS18B, RPS27A, RPS17B, RPL21B, RPL13A, RPL26B, RPS16A, RPS11B, RPL37B, RPL19A, RPS9B, RPS30B, RPL14B, RPL31A, RPS27B, RPL40B, RPL17B, RPL35B, RPS23A, RPL12A, RPS19B, RPS29A, RPL23A, RPL24B, RPL35…
Structural molecule activity	GO:0005198	3.43e-107	379 of 7166 genes, 5.3%	97 of 116 genes, 83.6%	RPS30A, RPS24B, RPL24A, RPS17A, RPL6A, RPS29B, ACT1, RPS6A, RPL25, RPS4B, RPS10A, RPS25A, RPL8B, RPL17A, RPS18A, RPL32, RPS11A, RPL42A, RPL29, SEC27, RPL16B, RPL6B, RPS7B, RPP1B, RPS4A, RPS21A, RPS8A, RPL16A, RPL2B, RPL23B, RPS19A, RPL20B, RPL30, RPL18A, RPL22A, RPL31B, RPL14A, RPL36A, RPS13, RPS0A, RPS14A, RPS6B, RPS0B, RPS21B, RPL21A, RPL27A, RPL26A, RPL34A, RPL40A, RPL37A, RPS10B, RPS26A, RPL4…
rRNA binding	GO:0019843	3.29e-11	158 of 7166 genes, 2.2%	20 of 116 genes, 17.2%	RPS14A, RPS14B, SNR17B, RPL12A, NOG2, RPL2A, RPS18A, RPS18B, RPS11A, RPL37A, RPS4A, RPL23B, RPS9B, RPL2B, RPL25, RPL37B, RPS13, RPS4B, RPL23A, RPS11B
RNA binding	GO:0003723	4.5e-13	1067 of 7166 genes, 14.9%	52 of 116 genes, 44.8%	RPS14A, RPL26A, RPL37A, RPS10B, RPL24A, RPS26A, RPL6A, RPS26B, RPL13B, RPL25, RPL36B, RPS16B, RPS4B, RPS16A, RPS10A, RPL26B, RPL13A, RPS27A, RPS18B, RPL2A, RPS18A, RPS11A, RPS19B, RPL16B, RPL6B, RPL12A, RPL35B, RPS4A, RPL16A, RPL2B, RPS27B, RPL14B, RPL23B, RPS9B, RPL19A, RPL37B, RPS11B, RPS19A, RPS14B, RPL30, NOG2, SNR17B, RPL18A, RPL22A, RPL19B, RPL14A, IMD4, RPL36A, RPS13, RPL35A, RPL24B, RPL23A
Nucleic acid binding	GO:0003676	4.29e-07	1658 of 7166 genes, 23.1%	55 of 116 genes, 47.4%	RPS26B, RPL6A, RPS26A, RPS4B, RPS16B, RPL36B, RPL25, RPL13B, RPS14A, RPL24A, RPS10B, RPL37A, RPO26, RPL26A, RPL13A, RPL26B, RPS10A, RPS16A, RPS11A, RPS18A, RPL2A, RPS18B, RPS27A, RPL23B, RPS9B, RPL14B, RPS27B, RPL2B, RPL16A, RPS19A, RPS11B, RPL37B, RPL19A, RPL12A, BMH2, RPL6B, RPL16B, TEF4, RPS19B, RPS4A, RPL35B, RPL14A, IMD4, RPL19B, RPL23A, RPL24B, RPS13, RPL35A, RPL36A, RPL22A, RPL18A, SNR17B,…
Organic cyclic compound binding	GO:0097159	0.00028	2375 of 7166 genes, 33.1%	62 of 116 genes, 53.4%	RPL14B, RPL23B, RPS9B, RPL2B, RPS27B, RPL16A, RPS19A, RPS11B, RPL37B, RPL19A, BMH2, RPL12A, RPL16B, RPL6B, TEF4, RPS19B, TUB1, RPS4A, RPL35B, RPL14A, IMD4, RPL19B, RPL23A, RPL24B, RPL36A, RPS13, RPL35A, RPL18A, SNR17B, RPL22A, NOG2, RPL30, ARF2, RPS14B, RPS26B, ARP2, RPL6A, RPS26A, SAR1, RPS4B, RPL36B, RPS16B, RPL25, HNT1, RPL13B, ACT1, RPS14A, RPS10B, RPL24A, RPO26, RPL37A, UBC4, RPL26A, RPL13A,…
Heterocyclic compound binding	GO:1901363	0.00022	2375 of 7166 genes, 33.1%	62 of 116 genes, 53.4%	RPS14A, RPO26, RPL37A, RPS10B, RPL24A, RPL26A, UBC4, ARP2, RPL6A, RPS26B, RPS26A, RPL36B, RPS16B, RPS4B, SAR1, RPL13B, ACT1, RPL25, HNT1, RPL13A, RPS16A, RPS10A, RPL26B, RPS11A, RPS27A, RPS18B, RPL2A, RPS18A, RPL16B, RPL6B, BMH2, RPL12A, RPS19B, TEF4, RPS4A, TUB1, RPL35B, RPL2B, RPS27B, RPL14B, RPS9B, RPL23B, RPL16A, RPS11B, RPS19A, RPL19A, RPL37B, NOG2, RPL18A, SNR17B, RPL22A, RPS14B, ARF2, RPL3…
Large ribosomal subunit rRNA binding	GO:0070180	0.00663	16 of 7166 genes, 0.2%	4 of 116 genes, 3.4%	NOG2, RPL12A, RPL23B, RPL23A

## Sheet: Supplementary Table S5
Supplementary Table S5. Coordinates of coding DNA sequences (CDS) and intronic sequences of genes occupied by Lsm3.
116 genes occupied by Lsm3						Intron coordinates for 81 IC-RP genes occupied by Lsm3						Intron coordinates for 17 IC-nonRP genes occupied by Lsm3
Chromosome	Start coordinate	Stop coordinate	Gene	Strand		Chromosome	Start coordinate	Stop coordinate	Gene	Strand		Chromosome	Start coordinate	Stop coordinate	Gene	Strand
chrII	45977	46370	RPL32	+
chrII	59821	60739	RPL23A	-		chrII	60193	60697	RPL23A	-
chrII	88522	89125	RPS8A	-
chrII	168422	169376	RPL19B	+		chrII	168424	168808	RPL19B	+
chrII	332830	333812	RPS11B	+		chrII	332875	333386	RPS11B	+
chrII	406627	407169	UBC4	-								chrII	407027	407122	UBC4	-
chrII	414185	415261	RPL19A	-		chrII	414753	415259	RPL19A	-
chrII	591711	592774	RPS6B	-		chrII	592416	592768	RPS6B	-
chrII	604507	605508	RPS9B	+		chrII	604514	604927	RPS9B	+
chrII	606269	607140	RPL21A	+		chrII	606280	606668	RPL21A	+
chrIII	107022	107417	VMA9	+								chrIII	107033	107110	VMA9	+
chrIII	177499	178220	RPS14A	-		chrIII	177906	178213	RPS14A	-
chrIV	117663	118517	RPL35A	+		chrIV	117666	118157	RPL35A	+
chrIV	216528	217074	ARF2	+
chrIV	217599	218367	RPL35B	+		chrIV	217602	218007	RPL35B	+
chrIV	229905	230527	RPP1B	+		chrIV	230019	230320	RPP1B	+
chrIV	239018	239606	HNT1	-								chrIV	239398	239509	HNT1	-
chrIV	306925	307789	RPS16B	-		chrIV	307333	307765	RPS16B	-
chrIV	308423	309388	RPL13A	+		chrIV	308427	308792	RPL13A	+
chrIV	322225	322988	RPL31A	+		chrIV	322282	322703	RPL31A	+
chrIV	340627	340798	RPS29B	-
chrIV	399339	400638	ARP2	+								chrIV	399362	399484	ARP2	+
chrIV	491514	492324	RPS11A	+		chrIV	491559	491898	RPS11A	+
chrIV	579457	580452	RPS13	+		chrIV	579478	580017	RPS13	+
chrIV	653606	654428	BMH2	+
chrIV	1354828	1355553	RPS17B	-		chrIV	1355236	1355550	RPS17B	-
chrIV	1359922	1360798	RPS18A	+		chrIV	1359969	1360404	RPS18A	+
chrIV	1450197	1450853	RPL37B	-		chrIV	1450457	1450846	RPL37B	-
chrV	52720	53218	RPL12A	-
chrV	269422	270185	RPL34A	-		chrV	269751	270148	RPL34A	-
chrV	306322	307196	RPS24A	+		chrV	306325	306791	RPS24A	+
chrV	363099	363702	RPS8B	+
chrV	396768	397653	RPL23B	+		chrV	396810	397281	RPL23B	+
chrV	423951	424311	RPS26B	+
chrVI	53259	54696	ACT1	-								chrVI	54378	54686	ACT1	-
chrVI	220506	221418	RPL2A	-		chrVI	221268	221414	RPL2A	-
chrVI	223257	223437	RPL29	-
chrVII	148228	148588	RPS26A	-
chrVII	249868	252738	SEC27	+								chrVII	249887	250086	SEC27	+
chrVII	437466	437934	RPL24A	-
chrVII	439090	439638	RPL30	+		chrVII	439093	439323	RPL30	+
chrVII	534131	534458	RPS25A	-
chrVII	555811	556672	RPL26B	+		chrVII	555830	556307	RPL26B	+
chrVII	726973	727730	RPS23A	+		chrVII	727038	727357	RPS23A	+
chrVII	787311	787779	RPL24B	-
chrVII	920574	921788	RPS0A	+		chrVII	920664	921119	RPS0A	+
chrVIII	104276	105091	RPL14B	+		chrVIII	104405	104803	RPL14B	+
chrVIII	126520	127492	RPL27A	+		chrVIII	126551	127112	RPL27A	+
chrVIII	147870	148669	RPS27B	-		chrVIII	148116	148666	RPS27B	-
chrVIII	504475	505530	RPS4B	-		chrVIII	505248	505516	RPS4B	-
chrIX	68707	69528	RPL40A	+		chrIX	68715	69149	RPL40A	+
chrIX	98526	99416	RPL16A	-		chrIX	99095	99385	RPL16A	-
chrIX	128150	129581	SIM1	+
chrIX	231552	232369	RPS24B	-		chrIX	231957	232366	RPS24B	-
chrIX	256225	257063	RPL34B	-		chrIX	256554	257026	RPL34B	-
chrIX	316767	317932	RPL2B	+		chrIX	316771	317171	RPL2B	+
chrX	73786	74611	RPS14B	+		chrX	73796	74204	RPS14B	+
chrX	75932	76474	RPL39	+		chrX	75938	76324	RPL39	+
chrX	90785	91657	RPL17B	+		chrX	91094	91411	RPL17B	+
chrX	156549	157273	RPS21B	-		chrX	156789	157249	RPS21B	-
chrX	608304	608858	RPL43B	+		chrX	608306	608581	RPL43B	+
chrX	702026	703068	RPS4A	-		chrX	702799	703054	RPS4A	-
chrXI	109268	110129	RPL17A	+		chrXI	109577	109883	RPL17A	+
chrXI	158612	159212	RPS27A	+		chrXI	158615	158966	RPS27A	+
chrXI	282890	284455	TEF4	+								chrXI	283096	283421	TEF4	+
chrXI	431905	432720	RPL14A	+		chrXI	432034	432432	RPL14A	+
chrXI	551656	552242	RPS21A	+		chrXI	551680	552002	RPS21A	+
chrXI	617995	618750	RPL40B	-		chrXI	618374	618742	RPL40B	-
chrXII	39803	40414	COF1	-								chrXII	40221	40400	COF1	-
chrXII	47858	48629	RPL8B	-
chrXII	242231	243349	RPS0B	+		chrXII	242321	242680	RPS0B	+
chrXII	263193	263948	RPL22A	+		chrXII	263205	263594	RPL22A	+
chrXII	522662	523288	RPL37A	+		chrXII	522669	523028	RPL37A	+
chrXII	712536	713158	RPS30A	-		chrXII	712725	713155	RPS30A	-
chrXII	795572	795899	RPS25B	-
chrXII	819311	820142	RPL26A	+		chrXII	819330	819777	RPL26A	+
chrXII	898650	898821	RPS29A	+
chrXII	931064	931755	RPL31B	-		chrXII	931349	931698	RPL31B	-
chrXII	1028853	1029768	RPL6B	+		chrXII	1028868	1029252	RPL6B	+
chrXIII	97940	99400	TUB1	-								chrXIII	99260	99375	TUB1	-
chrXIII	123226	124172	RPL6A	-		chrXIII	123742	124157	RPL6A	-
chrXIII	162193	164176	IMD4	-								chrXIII	163308	163716	IMD4	-
chrXIII	222986	223828	RPS18B	-		chrXIII	223380	223781	RPS18B	-
chrXIII	225888	226697	RPS17A	+		chrXIII	225891	226289	RPS17A	+
chrXIII	424988	426059	SEC14	+								chrXIII	424998	425153	SEC14	+
chrXIII	499455	500688	ASC1	-		chrXIII	499878	500151	ASC1	-
chrXIII	550205	551207	RPL13B	-		chrXIII	550801	551203	RPL13B	-
chrXIII	551927	552903	RPS16A	+		chrXIII	551951	552495	RPS16A	+
chrXIII	651144	651910	RPL36A	+		chrXIII	651160	651623	RPL36A	+
chrXIII	732413	733141	RPS10B	+		chrXIII	732465	732875	RPS10B	+
chrXIII	753224	754220	RPL20A	-		chrXIII	753742	754219	RPL20A	-
chrXIV	61957	62943	RPS19B	-		chrXIV	62372	62923	RPS19B	-
chrXIV	331321	332154	RPL42A	+		chrXIV	331325	331837	RPL42A	+
chrXIV	443397	444315	RPS7B	-		chrXIV	443826	444171	RPS7B	-
chrXIV	493955	495001	RPL16B	-		chrXIV	494524	494973	RPL16B	-
chrXIV	501514	502777	SUN4	+
chrXIV	545267	545877	YIP3	+								chrXIV	545292	545370	YIP3	+
chrXIV	721119	723112	NOG2	-								chrXIV	721770	722302	NOG2	-
chrXV	80347	81190	RPL25	+		chrXV	80360	80774	RPL25	+
chrXV	92025	92850	RPS19A	-		chrXV	92440	92830	RPS19A	-
chrXV	93394	94402	RPL18A	-		chrXV	93843	94290	RPL18A	-
chrXV	505793	506767	RPS7A	+		chrXV	505937	506338	RPS7A	+
chrXV	552297	552887	PFY1	-								chrXV	552665	552874	PFY1	-
chrXV	678190	678793	RPS30B	-		chrXV	678379	678790	RPS30B	-
chrXV	778554	779405	RPL33B	-		chrXV	778859	779386	RPL33B	-
chrXV	867097	867852	RPS10A	+		chrXV	867149	867586	RPS10A	+
chrXV	900249	901194	RPL20B	-		chrXV	900767	901193	RPL20B	-
chrXVI	75698	76239	RPL36B	-		chrXVI	75985	76223	RPL36B	-
chrXVI	138697	139409	SAR1	+								chrXVI	138725	138864	SAR1	+
chrXVI	281055	281517	SNR17B	-								chrXVI	281373	281503	SNR17B	-
chrXVI	282121	282970	RPL33A	+		chrXVI	282140	282665	RPL33A	+
chrXVI	377290	378395	RPS6A	-		chrXVI	377995	378389	RPS6A	-
chrXVI	406635	407539	RPL21B	+		chrXVI	406646	407067	RPL21B	+
chrXVI	654165	654847	RPL43A	+		chrXVI	654167	654570	RPL43A	+
chrXVI	794964	795767	RPS23B	+		chrXVI	795029	795394	RPS23B	+
chrXVI	911256	911800	RPO26	+								chrXVI	911276	911352	RPO26	+

## Sheet: Supplementary Table S6
Supplementary Table S6. Coordinates of coding DNA sequences (CDS) for genes occupied by Rna14 globally and of 80 genes co-occupied by Rna14 and Lsm3. Eighty genes that are commonly occupied by Lsm3 and Rna14 are labelled in bold style.
401 Rna14 occupied genes
Chromosome	Start coordinate	Stop coordinate	Gene	Strand
chrI	71785	73288	CDC19	+
chrI	130798	131983	CYS3	+
chrI	142173	143160	EFB1	+
chrI	142366	142468	SNR18	+
chrI	143706	147531	VPS8	+
chrII	45977	46370	RPL32	+
chrII	46564	47180	SCS22	-
chrII	86721	87789	AAR2	-
chrII	88522	89125	RPS8A	-
chrII	168422	169376	RPL19B	+
chrII	257111	257975	IPP1	-
chrII	300165	301254	RPL4A	+
chrII	301943	304703	EDS1	+
chrII	332830	333812	RPS11B	+
chrII	334385	336818	REB1	-
chrII	395382	398277	RPG1	-
chrII	411053	413981	MIS1	+
chrII	414185	415261	RPL19A	-
chrII	479337	480323	MUD1	+
chrII	556548	558198	AMN1	+
chrII	558684	559728	IFA38	+
chrII	591711	592774	RPS6B	-
chrII	604507	605508	RPS9B	+
chrII	606269	607140	RPL21A	+
chrII	607651	608785	RIM2	+
chrII	610613	611882	MSI1	-
chrII	612235	613900	PGI1	-
chrII	679548	680050	OM14	-
chrII	680361	680562	COQ21	+
chrIII	15797	16880	CHA1	-
chrIII	54940	56527	ATG22	-
chrIII	107022	107417	VMA9	+
chrIII	137745	138996	PGK1	+
chrIII	160743	162222	SLM5	-
chrIII	177499	178220	RPS14A	-
chrIII	208134	209610	RRT12	-
chrIII	209913	210423	IMG1	-
chrIII	210717	211545	BUD23	-
chrIII	240102	240543	IMG2	-
chrIII	240804	242352	RSA4	-
chrIV	44064	45906	SSB1	+
chrIV	46270	48031	HO	-
chrIV	117663	118517	RPL35A	+
chrIV	126786	130002	VMA1	+
chrIV	127635	129000	VDE	+
chrIV	130406	130484	RPL41A	-
chrIV	229905	230527	RPP1B	+
chrIV	305236	306577	SUB2	+
chrIV	306925	307789	RPS16B	-
chrIV	308423	309388	RPL13A	+
chrIV	309801	310122	RPP1A	-
chrIV	322225	322988	RPL31A	+
chrIV	338271	340134	SYO1	-
chrIV	340627	340798	RPS29B	-
chrIV	352876	355378	MBP1	+
chrIV	355673	356759	PSA1	-
chrIV	427363	428347	NOP1	+
chrIV	429066	430926	SLX5	+
chrIV	491514	492324	RPS11A	+
chrIV	492555	494268	NSI1	-
chrIV	509736	512109	LYS14	-
chrIV	553253	555152	VMS1	+
chrIV	555725	556472	TPI1	-
chrIV	579457	580452	RPS13	+
chrIV	580686	581784	RRG1	+
chrIV	600792	601809	SED1	+
chrIV	616927	617170	SSS1	-
chrIV	617469	618306	RRP1	-
chrIV	718815	720303	MRX16	-
chrIV	721070	721481	CCW22	-
chrIV	768511	769000	CPR1	-
chrIV	914316	914712	HTB1	-
chrIV	916485	917154	ADK1	+
chrIV	927451	929098	HEM1	+
chrIV	929469	930357	RTN1	-
chrIV	1022006	1022321	PHM6	-
chrIV	1202842	1204210	CDC40	-
chrIV	1204496	1206383	ESF1	-
chrIV	1238311	1238850	COI1	-
chrIV	1239491	1239824	RPP2B	+
chrIV	1243229	1245758	EFT2	+
chrIV	1246083	1247982	MUS81	+
chrIV	1359922	1360798	RPS18A	+
chrIV	1385175	1385286	MFA1	+
chrIV	1385523	1385766	CMI8	-
chrIV	1386072	1386516	MRPL28	+
chrIV	1401769	1402564	RPL27B	+
chrIV	1403321	1404173	TRS31	+
chrIV	1487541	1488990	AGE1	-
chrIV	1489904	1490234	API2	+
chrV	48470	51539	POL5	-
chrV	52720	53218	RPL12A	-
chrV	65384	66797	FRD1	-
chrV	78052	79456	UTR2	+
chrV	79635	79977	CYC7	-
chrV	85675	86149	HYP2	+
chrV	86178	86598	MTC7	+
chrV	86936	89852	MCM3	+
chrV	101942	102323	SNU13	+
chrV	121470	122310	EAF5	+
chrV	235769	237119	SAH1	-
chrV	302805	303195	VTC1	+
chrV	306322	307196	RPS24A	+
chrV	307652	308123	YOS1	+
chrV	363099	363702	RPS8B	+
chrV	396768	397653	RPL23B	+
chrV	397951	399055	SHO1	-
chrV	423951	424311	RPS26B	+
chrV	457805	460223	UBP5	-
chrV	460525	461740	FTR1	-
chrV	545610	546414	BMH1	+
chrV	546816	548079	PDA1	+
chrVI	63015	63993	MOB2	-
chrVI	64242	64932	RPL22B	-
chrVI	75178	76147	HAC1	+
chrVI	76830	77988	AGX1	+
chrVI	82579	83875	STE2	+
chrVI	84144	87234	BST1	-
chrVI	216593	220106	SMC2	-
chrVI	220506	221418	RPL2A	-
chrVI	222089	222959	RRT5	-
chrVI	223257	223437	RPL29	-
chrVI	223709	223973	MIN10	-
chrVII	226398	227529	ARO2	+
chrVII	227753	228329	RPL9A	-
chrVII	254640	255294	RPL1B	+
chrVII	255662	256964	PCL10	+
chrVII	277616	278381	RPS2	+
chrVII	278945	280523	NAB2	-
chrVII	310966	311927	RPL28	+
chrVII	312192	312840	YGK1	+
chrVII	345985	346230	SNR10	+
chrVII	362224	363916	HNM1	-
chrVII	364334	365996	RPL7A	-
chrVII	365162	365251	SNR39	-
chrVII	398627	400160	OLE1	+
chrVII	400870	401287	ERV14	-
chrVII	436569	436833	AGA2	-
chrVII	437466	437934	RPL24A	-
chrVII	439090	439638	RPL30	+
chrVII	440062	440425	CGR1	+
chrVII	476312	478652	LEU1	-
chrVII	534131	534458	RPS25A	-
chrVII	555811	556672	RPL26B	+
chrVII	637743	639513	PEX8	-
chrVII	639771	640371	PAC10	-
chrVII	726973	727730	RPS23A	+
chrVII	781766	783890	ENP2	+
chrVII	784222	784858	ECL1	-
chrVII	786053	786920	NAT2	-
chrVII	787311	787779	RPL24B	-
chrVII	798542	800066	CYS4	+
chrVII	800545	801823	PTI1	+
chrVII	805268	806021	MTR3	-
chrVII	806411	807656	NSR1	-
chrVII	880419	882231	HIP1	+
chrVII	922174	922507	RSM27	+
chrVII	959903	961103	YHB1	+
chrVII	1046730	1048464	CWC22	+
chrVII	1048797	1049958	SCW4	-
chrVIII	75411	75777	RPS20	+
chrVIII	104276	105091	RPL14B	+
chrVIII	117813	119439	STP2	+
chrVIII	126520	127492	RPL27A	+
chrVIII	127779	129120	DIA4	+
chrVIII	147870	148669	RPS27B	-
chrVIII	385509	386487	DSE2	+
chrVIII	387232	387445	RPC10	+
chrVIII	423071	423461	MPC2	+
chrVIII	423723	424473	SOL3	+
chrVIII	451326	452640	ENO2	+
chrVIII	452871	453441	CTR2	+
chrVIII	462501	463704	OYE2	+
chrVIII	486825	487662	LNP1	+
chrVIII	487711	488236	EGD2	-
chrVIII	499949	501143	PPX1	-
chrVIII	502387	504196	SMN1	+
chrVIII	504475	505530	RPS4B	-
chrVIII	552098	553502	PHO12	+
chrIX	98526	99416	RPL16A	-
chrIX	230271	231072	MAM33	-
chrIX	231552	232369	RPS24B	-
chrIX	255114	255867	GPP1	+
chrIX	256225	257063	RPL34B	-
chrIX	316767	317932	RPL2B	+
chrIX	318199	320965	VID28	-
chrX	73786	74611	RPS14B	+
chrX	74909	75302	RPS22A	-
chrX	75932	76474	RPL39	+
chrX	76201	76510	BUD19	-
chrX	76802	79262	SWE1	-
chrX	120448	121690	HSP150	+
chrX	137378	139370	DAS1	+
chrX	151712	152999	YUR1	-
chrX	153503	154691	TIF2	-
chrX	154984	156127	GLG2	-
chrX	227326	227776	PAM16	+
chrX	347446	348637	UBX6	-
chrX	409492	411040	MAD3	-
chrX	411233	413399	VTC4	-
chrX	453682	454681	TDH2	-
chrX	518762	519185	VPS55	-
chrX	622549	623014	SOD1	-
chrX	651900	652578	RPS5	+
chrX	700881	701691	MGM101	+
chrX	702026	703068	RPS4A	-
chrX	705743	706874	BAT2	+
chrXI	100670	106826	FAS1	+
chrXI	107315	108599	PRS1	+
chrXI	125758	127042	EBP2	+
chrXI	127474	130261	NNK1	+
chrXI	134508	135705	TPK3	-
chrXI	158612	159212	RPS27A	+
chrXI	163641	164385	GPM1	-
chrXI	281024	282329	RRP14	-
chrXI	282890	284455	TEF4	+
chrXI	283184	283279	SNR38	+
chrXI	285029	286208	VMA5	+
chrXI	325770	326112	BLI1	+
chrXI	326407	327487	FBA1	-
chrXI	330855	333969	NUP120	-
chrXI	334411	334915	TMA19	-
chrXI	335320	336157	OAR1	-
chrXI	336536	338753	DEF1	-
chrXI	339181	339442	MDM35	-
chrXI	339667	340546	ASK1	-
chrXI	431905	432720	RPL14A	+
chrXI	433092	434877	BYE1	-
chrXI	463958	464948	PRY2	+
chrXI	465366	466071	YPT52	-
chrXI	519526	520624	UTH1	+
chrXI	520896	521712	SHB17	-
chrXI	615729	617535	PTR2	+
chrXI	617995	618750	RPL40B	-
chrXII	46713	47463	RNP1	-
chrXII	47858	48629	RPL8B	-
chrXII	94746	95121	PAU17	+
chrXII	95565	97485	SSA2	-
chrXII	199539	201315	ADE16	-
chrXII	201975	202590	RPL15A	-
chrXII	231701	232013	TRX1	-
chrXII	242231	243349	RPS0B	+
chrXII	243885	245172	MLO50	-
chrXII	260978	262766	FRS1	+
chrXII	263193	263948	RPL22A	+
chrXII	263576	263954	BUD28	-
chrXII	264156	265254	BMT6	+
chrXII	282926	283592	RPL10	+
chrXII	283871	285623	FMP25	+
chrXII	368780	369311	AHP1	+
chrXII	399656	402488	DIP2	+
chrXII	415800	416658	TIS11	-
chrXII	490405	490594	RRT15	+
chrXII	498946	499405	RPS31	+
chrXII	499577	500270	UPS2	-
chrXII	506133	507585	CBF5	+
chrXII	523631	524390	EMG1	+
chrXII	546096	547611	NOP56	+
chrXII	636779	639914	YEF3	+
chrXII	640316	641021	SSP120	+
chrXII	707359	708145	NNT1	+
chrXII	708447	710136	CTS1	-
chrXII	730824	731559	HRI1	+
chrXII	805886	806825	RPP0	+
chrXII	807384	808818	SPO77	+
chrXII	819311	820142	RPL26A	+
chrXII	836349	837357	TAL1	-
chrXII	856441	857317	RPS22B	+
chrXII	856709	856920	SNR44	+
chrXII	857539	859336	MDM30	+
chrXII	898650	898821	RPS29A	+
chrXII	951155	953183	INA1	+
chrXII	953352	954144	PUN1	-
chrXII	1015567	1017697	SEC39	-
chrXII	1018140	1018908	RPS1A	-
chrXII	1028853	1029768	RPL6B	+
chrXIII	22047	23683	TUB3	-
chrXIII	24036	25800	PHO84	-
chrXIII	123226	124172	RPL6A	-
chrXIII	146481	147249	RPS1B	+
chrXIII	147504	148683	MFT1	-
chrXIII	159382	159697	SML1	+
chrXIII	160179	161994	CMP2	+
chrXIII	162193	164176	IMD4	-
chrXIII	163534	163620	SNR54	-
chrXIII	220137	220728	TSA1	+
chrXIII	221405	222563	YOX1	+
chrXIII	222986	223828	RPS18B	-
chrXIII	225888	226697	RPS17A	+
chrXIII	226993	228664	NSE5	-
chrXIII	247676	250868	SPT5	+
chrXIII	251303	251516	MRPL39	-
chrXIII	298867	300427	BUD22	+
chrXIII	388821	390732	FET3	+
chrXIII	391098	391485	SEN15	+
chrXIII	392754	394788	RNA14	+
chrXIII	497703	499209	MGR3	+
chrXIII	499455	500688	ASC1	-
chrXIII	499983	500072	SNR24	-
chrXIII	550205	551207	RPL13B	-
chrXIII	551927	552903	RPS16A	+
chrXIII	553361	554390	FDO1	+
chrXIII	626920	627808	SSO2	-
chrXIII	632354	634472	HSC82	+
chrXIII	751960	752905	YHM2	+
chrXIII	753224	754220	RPL20A	-
chrXIII	759806	761891	FAA4	+
chrXIII	887002	888682	GAS1	+
chrXIII	888951	892221	PSE1	-
chrXIV	24047	27173	EGT2	+
chrXIV	61957	62943	RPS19B	-
chrXIV	185459	186349	VPS75	+
chrXIV	186345	186885	CWC25	-
chrXIV	187169	187496	SUI1	-
chrXIV	215986	217042	PDR16	-
chrXIV	252058	253900	SSB2	+
chrXIV	302679	303402	RPS3	+
chrXIV	303685	304615	MRPL22	-
chrXIV	331321	332154	RPL42A	+
chrXIV	332596	334867	CBK1	+
chrXIV	352413	352530	MFA2	+
chrXIV	413638	416281	DBP2	+
chrXIV	443397	444315	RPS7B	-
chrXIV	493365	493548	TOM7	+
chrXIV	493955	495001	RPL16B	-
chrXIV	499680	500256	RPL9B	+
chrXIV	501514	502777	SUN4	+
chrXIV	505867	507097	YDJ1	-
chrXIV	586601	586820	KSH1	-
chrXIV	654672	661374	ACC1	-
chrXIV	703698	705876	AGA1	+
chrXIV	706138	707608	PET494	+
chrXIV	719345	720647	POP2	-
chrXIV	721119	723112	NOG2	-
chrXIV	721937	722211	SNR191	-
chrXV	80347	81190	RPL25	+
chrXV	81786	82920	MDH2	-
chrXV	89691	91419	SMF1	-
chrXV	92025	92850	RPS19A	-
chrXV	93394	94402	RPL18A	-
chrXV	110296	110638	ZEO1	+
chrXV	159172	159445	MHF1	+
chrXV	159547	160594	ADH1	-
chrXV	185847	186723	BRX1	-
chrXV	251266	252646	NOP12	-
chrXV	253148	253577	RPS15	-
chrXV	254296	254617	RPP2A	+
chrXV	255336	256101	PRE6	+
chrXV	427832	429857	VHS3	-
chrXV	430246	431626	NOB1	-
chrXV	444685	445849	RPL3	+
chrXV	446078	446738	YNG1	-
chrXV	619839	624375	PDR5	+
chrXV	624728	626492	SLP1	+
chrXV	675938	677840	LAS17	+
chrXV	678190	678793	RPS30B	-
chrXV	761613	762084	ISU2	-
chrXV	775845	778248	KIN4	+
chrXV	778554	779405	RPL33B	-
chrXV	780905	781541	DFR1	+
chrXV	832812	834195	YTM1	+
chrXV	867097	867852	RPS10A	+
chrXV	868339	868951	RRS1	+
chrXV	899055	899928	DGK1	-
chrXV	900249	901194	RPL20B	-
chrXV	1026842	1028048	RAD17	+
chrXVI	73362	73881	YAH1	-
chrXVI	75698	76239	RPL36B	-
chrXVI	108651	114315	FAS2	+
chrXVI	164275	165760	HRR25	+
chrXVI	166255	167398	TPK2	+
chrXVI	213041	213962	CUP9	-
chrXVI	229038	230838	MEX67	-
chrXVI	282121	282970	RPL33A	+
chrXVI	283463	286061	FRK1	-
chrXVI	303120	304014	RPL5	+
chrXVI	304386	305058	SPO19	+
chrXVI	375501	376953	GLR1	+
chrXVI	377290	378395	RPS6A	-
chrXVI	404949	406044	RPS9A	+
chrXVI	406635	407539	RPL21B	+
chrXVI	408009	408744	ATP4	-
chrXVI	432587	434090	ALD6	+
chrXVI	434522	435764	MFM1	+
chrXVI	512312	514178	ULP1	-
chrXVI	514510	517018	VTC3	-
chrXVI	645949	646153	SPO24	+
chrXVI	646447	647038	ERV2	-
chrXVI	646835	647195	IRC16	+
chrXVI	647304	648375	TIP41	+
chrXVI	654165	654847	RPL43A	+
chrXVI	654523	654877	OPI11	-
chrXVI	655139	656552	THP3	-
chrXVI	664959	665490	MAK3	+
chrXVI	665692	665974	NHP6A	-
chrXVI	691932	692418	LTP1	-
chrXVI	700593	701970	TEF1	+
chrXVI	702113	703970	GRS2	-
chrXVI	716155	718468	NVJ2	-
chrXVI	794964	795767	RPS23B	+
chrXVI	802358	804080	RRP9	+

## Sheet: Supplementary Table S7
Supplementary Table S7. Peak coordinates for chromosomal regions occupied by Med1 or Med15 with ≥2-fold enrichment above background control using IgG.
Med1					Med15
Chromosome	start	end	Fold enrichment		Chromosome	start	end	Fold enrichment
chrI	1	381	2.23873		chrI	1	651	2.52491
chrI	20787	21075	1.66627		chrI	20829	21069	1.85607
chrI	32089	36296	1.58761		chrI	32824	33096	1.70276
chrI	68079	69549	6.0413		chrI	68131	69391	7.58526
chrI	69878	70236	1.59777		chrI	69870	70215	1.84729
chrI	70454	71521	3.55054		chrI	70956	71514	5.44516
chrI	71728	73584	2.13231		chrI	71784	73307	1.76681
chrI	139021	143529	17.9202		chrI	139086	139853	1.89566
chrI	166111	166490	1.86654		chrI	140034	140742	2.99826
chrI	181055	181341	2.03822		chrI	141088	142242	23.7366
chrI	182438	182694	2.29811		chrI	166169	166361	1.56761
chrII	9438	9731	1.57608		chrI	181112	181272	1.54153
chrII	36275	36654	1.98006		chrI	198569	198749	1.5117
chrII	37009	38697	1.67367		chrII	1014	1218	1.66175
chrII	45132	46684	2.56543		chrII	45230	45511	3.34219
chrII	60912	61153	1.75135		chrII	89530	89755	2.50593
chrII	87988	88407	1.67934		chrII	135981	136285	2.75543
chrII	88909	89837	2.4498		chrII	140428	140890	5.4008
chrII	135882	136369	2.45074		chrII	159831	159991	1.57713
chrII	138327	142418	4.39567		chrII	165003	165575	6.35956
chrII	159625	160317	2.25825		chrII	168035	168328	2.95249
chrII	162582	165633	5.58328		chrII	197447	197752	1.67774
chrII	167981	168383	2.59951		chrII	235356	236325	2.89231
chrII	168581	169633	1.60063		chrII	236487	237017	1.50014
chrII	193675	193903	1.53287		chrII	255299	256736	1.83883
chrII	197384	197802	2.34874		chrII	300199	300631	2.19531
chrII	226940	227246	1.88955		chrII	300903	301296	1.73892
chrII	235014	237422	2.473		chrII	341638	341923	1.83883
chrII	255063	257692	1.97138		chrII	372893	375732	1.80478
chrII	266310	266594	1.72225		chrII	375897	376270	2.59522
chrII	300142	301582	2.25226		chrII	380409	382980	9.38872
chrII	326635	326990	2.02153		chrII	392514	392834	2.71522
chrII	332447	332770	2.39032		chrII	405812	406120	1.80602
chrII	341590	342422	2.05686		chrII	408499	408996	7.43479
chrII	347502	347745	1.98863		chrII	415360	415687	2.66215
chrII	350714	351065	2.18745		chrII	419499	420048	4.53687
chrII	372094	378442	2.49808		chrII	444557	444996	3.34208
chrII	379948	383092	6.47143		chrII	452221	452378	1.89599
chrII	391284	392229	1.74478		chrII	466134	466623	2.41685
chrII	392458	394860	2.79882		chrII	474047	474251	2.29423
chrII	405737	407484	2.72504		chrII	477175	477710	3.86229
chrII	408114	409082	5.4277		chrII	478322	478611	2.42846
chrII	415324	415753	2.27568		chrII	478970	479245	1.82406
chrII	418327	420440	3.8252		chrII	488703	492031	2.93137
chrII	444521	445066	3.13299		chrII	504359	504693	2.06923
chrII	452194	452391	1.60607		chrII	544567	544845	3.13611
chrII	466111	466667	2.44581		chrII	554446	556300	8.90616
chrII	473952	474571	2.69803		chrII	564914	565072	1.53852
chrII	477131	477797	3.78744		chrII	592022	592311	1.62467
chrII	478247	479326	3.95736		chrII	592906	593063	1.63206
chrII	488644	492691	2.30393		chrII	605945	606193	2.53818
chrII	504355	504956	2.50488		chrII	614116	614760	1.94984
chrII	544500	544930	3.45685		chrII	624959	625176	1.52375
chrII	553605	558482	6.16508		chrII	628509	628721	1.64727
chrII	564883	565755	1.71922		chrII	680355	680590	1.77257
chrII	591694	592433	1.67804		chrIII	17011	17178	1.71554
chrII	592709	593127	1.85333		chrIII	28762	29638	2.28388
chrII	605843	606248	2.18996		chrIII	50502	52725	2.43535
chrII	612170	615746	1.61808		chrIII	68490	68746	1.63697
chrII	624950	625640	1.51804		chrIII	78222	78894	4.19257
chrII	628473	628741	1.55717		chrIII	114277	114591	2.09484
chrII	642864	643155	1.72547		chrIII	120613	123199	5.26512
chrII	645077	645275	1.6651		chrIII	123388	123836	1.88069
chrII	679553	682271	3.04808		chrIII	127651	127820	1.84622
chrII	774732	778107	1.89275		chrIII	137212	139021	5.472
chrIII	15488	17269	1.9416		chrIII	157316	158040	3.65305
chrIII	28662	29646	1.99921		chrIII	162525	163162	1.57134
chrIII	50465	53195	3.19772		chrIII	163472	163888	3.45018
chrIII	65913	68771	1.52992		chrIII	227814	228120	1.8149
chrIII	77386	78913	4.70577		chrIII	228614	229112	3.51206
chrIII	114228	114660	2.62156		chrIII	295312	295608	1.5062
chrIII	120493	123973	3.29377		chrIII	316259	316620	1.97319
chrIII	127538	127892	2.68156		chrIV	132668	133233	4.62047
chrIII	137158	139348	2.94681		chrIV	234198	234712	4.36723
chrIII	142161	142853	2.0867		chrIV	307890	308097	2.65238
chrIII	155799	158582	3.00627		chrIV	321850	322125	2.91093
chrIII	162333	164250	4.27462		chrIV	355685	357832	3.10202
chrIII	168230	168485	1.97011		chrIV	359532	359690	1.52352
chrIII	177098	178747	1.86977		chrIV	366190	366472	1.69717
chrIII	227741	229165	2.53717		chrIV	368564	369247	5.36928
chrIII	295307	295630	1.50912		chrIV	410333	410504	1.58531
chrIII	316272	316603	1.55166		chrIV	411042	411592	2.66759
chrIV	83467	83681	1.78411		chrIV	416894	417161	2.28871
chrIV	116374	118725	2.18829		chrIV	434204	434361	1.5015
chrIV	129113	130860	2.07535		chrIV	449617	449952	3.43179
chrIV	132561	133777	5.18626		chrIV	465065	465632	11.9405
chrIV	134023	135374	1.6312		chrIV	491159	491405	2.65969
chrIV	156063	156261	1.71416		chrIV	506940	507716	2.21546
chrIV	221135	222192	1.75216		chrIV	508150	509814	1.53414
chrIV	229152	230775	2.75616		chrIV	535446	535622	1.91202
chrIV	234167	234744	3.76534		chrIV	536127	536305	2.01525
chrIV	236164	240000	1.8285		chrIV	538834	539629	4.86663
chrIV	240260	242017	2.02421		chrIV	541454	541868	1.73298
chrIV	307867	308271	2.27748		chrIV	542244	542910	2.93918
chrIV	321773	323334	2.30271		chrIV	543661	543982	2.62163
chrIV	355253	357867	2.58865		chrIV	546146	546323	1.56636
chrIV	359465	359763	2.31589		chrIV	548778	550545	1.52269
chrIV	366128	369350	4.60798		chrIV	550822	551118	1.94705
chrIV	386499	387059	1.52399		chrIV	555735	556455	1.73146
chrIV	392558	392953	1.52706		chrIV	568846	569069	1.57039
chrIV	410239	410815	2.04095		chrIV	591605	592239	4.20579
chrIV	411033	413487	3.24826		chrIV	593319	593612	2.22782
chrIV	416353	417216	2.70351		chrIV	593803	596707	1.72394
chrIV	434124	434436	2.04873		chrIV	599574	602343	10.0565
chrIV	437700	437915	1.94756		chrIV	635864	636403	1.86475
chrIV	449548	450047	3.7464		chrIV	720570	723598	12.8275
chrIV	465014	465724	9.44967		chrIV	765186	765558	2.25394
chrIV	471896	472308	1.73569		chrIV	768249	769368	1.73737
chrIV	472576	472964	1.61819		chrIV	806172	807731	6.01199
chrIV	488651	489168	2.151		chrIV	811900	812081	1.97638
chrIV	491071	491440	2.35219		chrIV	884327	884544	2.47981
chrIV	506218	509942	2.15785		chrIV	892228	892664	2.03383
chrIV	519651	519875	2.24828		chrIV	893748	894452	6.85795
chrIV	520793	521130	2.05451		chrIV	955097	955574	2.46389
chrIV	535437	535645	1.87312		chrIV	973112	974692	8.51444
chrIV	536122	536314	1.82515		chrIV	976264	976883	1.90037
chrIV	538143	538459	1.61216		chrIV	992321	992945	2.15146
chrIV	538836	539671	3.90857		chrIV	1012960	1015761	1.96456
chrIV	541339	541969	2.64392		chrIV	1016124	1016342	1.80683
chrIV	542181	544036	2.84745		chrIV	1017143	1017347	1.88528
chrIV	548628	551607	1.78596		chrIV	1080375	1080895	6.39408
chrIV	555485	556912	2.53875		chrIV	1150772	1150992	1.64776
chrIV	568780	569145	2.41261		chrIV	1153882	1154382	2.29772
chrIV	579437	580621	1.5114		chrIV	1155935	1156940	4.266
chrIV	589757	597001	4.25688		chrIV	1157333	1157765	1.8216
chrIV	599124	602471	7.20428		chrIV	1161523	1165415	4.37431
chrIV	619862	620170	2.24865		chrIV	1233763	1234056	3.13179
chrIV	635801	636467	2.00111		chrIV	1236552	1238442	1.62486
chrIV	645074	645326	1.78786		chrIV	1245326	1245774	1.89053
chrIV	667941	668141	1.69688		chrIV	1256998	1257154	1.64808
chrIV	703773	705116	1.78676		chrIV	1278646	1279002	3.22449
chrIV	720479	724038	5.46648		chrIV	1301309	1301501	2.14408
chrIV	765064	765618	2.77611		chrIV	1345404	1345705	1.59021
chrIV	768195	770107	2.3119		chrIV	1362377	1362582	2.12684
chrIV	802666	802916	1.88157		chrIV	1401483	1401663	2.117
chrIV	806035	807947	4.86954		chrIV	1434454	1434619	1.75144
chrIV	835841	836228	1.88895		chrIV	1468701	1469177	3.38227
chrIV	884248	884569	3.1745		chrIV	1489135	1490611	12.4804
chrIV	891981	894530	6.67092		chrV	6236	6793	1.83915
chrIV	914076	917143	2.69097		chrV	15839	18091	1.85368
chrIV	946249	946526	1.74153		chrV	33739	33969	2.11454
chrIV	954947	955629	2.36652		chrV	42085	42371	2.47004
chrIV	971620	974778	7.12915		chrV	53362	53647	3.15218
chrIV	976232	977046	2.17333		chrV	69021	69655	4.19058
chrIV	980884	981113	1.79216		chrV	85048	86716	5.63553
chrIV	992304	992999	2.58133		chrV	99957	100240	1.52585
chrIV	1011648	1011968	1.62839		chrV	117701	118143	1.55201
chrIV	1012839	1015898	2.7711		chrV	122158	122647	1.56858
chrIV	1016099	1016393	1.75686		chrV	123183	123434	2.857
chrIV	1017057	1017417	2.38104		chrV	135318	135580	2.08662
chrIV	1075378	1075646	1.74504		chrV	138610	141595	15.8818
chrIV	1080318	1080985	5.52633		chrV	151801	152311	1.77237
chrIV	1090198	1090431	1.73569		chrV	152510	153282	2.36808
chrIV	1095311	1095555	1.85571		chrV	174609	175057	1.76447
chrIV	1150710	1151065	2.27134		chrV	222370	223138	1.65938
chrIV	1153799	1154454	4.81405		chrV	242001	242615	2.47147
chrIV	1155862	1156951	3.22274		chrV	260192	260558	2.213
chrIV	1157168	1157706	1.53098		chrV	261244	261855	1.8413
chrIV	1159169	1159753	1.81333		chrV	270257	270445	2.06284
chrIV	1161466	1165434	3.461		chrV	284641	285045	2.0644
chrIV	1175685	1175974	1.80523		chrV	291916	292805	1.51338
chrIV	1201636	1201895	1.73128		chrV	305939	306256	2.54514
chrIV	1233688	1234684	3.39348		chrV	311965	312161	1.78926
chrIV	1236386	1238513	2.1573		chrV	321985	323594	2.06016
chrIV	1239455	1239900	1.61067		chrV	335440	336477	3.23488
chrIV	1245295	1246005	2.0503		chrV	339848	342165	1.6416
chrIV	1256921	1257460	2.3375		chrV	354878	355106	1.55639
chrIV	1278589	1279050	2.95943		chrV	362377	362650	3.0604
chrIV	1301306	1302387	1.81451		chrV	364188	364494	4.16716
chrIV	1305565	1305758	1.69333		chrV	396427	396678	2.9313
chrIV	1345352	1345717	1.82274		chrV	409065	409589	3.5794
chrIV	1352389	1352583	1.59569		chrV	431186	431441	1.69741
chrIV	1355723	1355938	1.50392		chrV	434490	434703	2.30656
chrIV	1359514	1359844	2.0936		chrV	441974	442499	2.14899
chrIV	1361957	1362601	2.07451		chrV	461810	462203	3.51092
chrIV	1401393	1403288	1.9651		chrV	467936	468631	1.80299
chrIV	1429129	1429402	1.51574		chrV	474579	475104	1.76724
chrIV	1434181	1434684	2.23003		chrV	490909	491940	3.92383
chrIV	1450643	1451158	1.52157		chrV	492280	492500	2.14107
chrIV	1452951	1454465	1.60459		chrV	522783	522955	1.79999
chrIV	1461605	1461928	2.0296		chrV	544627	545419	2.26294
chrIV	1466572	1469695	3.68038		chrV	559108	559383	2.06776
chrIV	1476766	1476990	1.50301		chrVI	53198	54376	1.51851
chrIV	1488935	1491325	11.0815		chrVI	55002	55591	2.22946
chrV	6131	7513	2.85568		chrVI	75141	76738	1.65605
chrV	15614	18147	2.5972		chrVI	95350	95895	1.86999
chrV	33656	34044	2.61215		chrVI	101339	101513	1.67817
chrV	39904	42468	2.5607		chrVI	106282	106904	3.35281
chrV	52530	53795	2.17115		chrVI	176614	176935	1.73769
chrV	61298	62044	2.0729		chrVI	221584	221908	3.86057
chrV	67143	69690	4.95367		chrVI	224654	225607	3.01385
chrV	84974	86778	7.05818		chrVI	226371	226829	1.90899
chrV	99853	100302	2.13634		chrVI	253162	256281	5.96185
chrV	100764	101625	2.03834		chrVI	263442	263763	2.33608
chrV	117278	118209	2.03237		chrVI	269883	270158	2.6651
chrV	122129	123486	2.72418		chrVII	10	636	2.59118
chrV	130992	131351	2.06331		chrVII	23381	23714	1.88081
chrV	133087	135627	2.71491		chrVII	23965	25435	1.53642
chrV	138524	142614	10.9513		chrVII	73805	74010	1.51719
chrV	151777	153346	2.1851		chrVII	115448	115635	1.72314
chrV	167104	167588	1.50334		chrVII	122198	122408	1.80455
chrV	174632	175040	1.7376		chrVII	149057	149369	2.54215
chrV	176977	177383	2.00267		chrVII	156252	156530	2.59634
chrV	207235	208211	2.08632		chrVII	165937	166446	3.58659
chrV	221657	224053	2.19545		chrVII	254766	255040	1.67651
chrV	241991	242960	2.52509		chrVII	271514	272198	1.78721
chrV	250133	250433	2.00157		chrVII	287267	287504	1.64408
chrV	258232	262472	1.78629		chrVII	310765	311949	1.76048
chrV	264267	268069	1.75863		chrVII	319748	319921	1.63985
chrV	270134	270474	1.83569		chrVII	324502	324966	2.13177
chrV	282003	283293	1.72403		chrVII	346000	346457	1.63057
chrV	284615	285875	2.24887		chrVII	371044	371478	2.49738
chrV	288339	288820	2.05791		chrVII	384698	384996	2.25675
chrV	291781	292864	1.94659		chrVII	397918	398369	4.10599
chrV	302765	303727	1.61258		chrVII	405419	405590	1.59441
chrV	305855	306388	2.63817		chrVII	412274	412435	1.63716
chrV	311570	312211	2.31098		chrVII	413282	413511	2.52105
chrV	321929	323913	2.91278		chrVII	426922	427913	2.00006
chrV	334727	336909	3.01578		chrVII	433290	433654	1.92646
chrV	339429	342231	2.10418		chrVII	438466	438737	3.05679
chrV	342418	343674	1.50662		chrVII	440687	440902	1.57758
chrV	354808	355182	2.07537		chrVII	441104	443982	7.59258
chrV	362313	363288	2.51966		chrVII	472520	472707	1.81736
chrV	363667	364754	3.271		chrVII	479246	482852	2.18285
chrV	396334	396707	2.41786		chrVII	483123	484576	14.2257
chrV	406796	409649	3.0547		chrVII	516228	516554	2.24391
chrV	423175	423427	1.68237		chrVII	528601	528788	1.72085
chrV	431076	431558	2.31044		chrVII	541793	541951	1.55571
chrV	434448	435179	3.50362		chrVII	544547	544794	1.64079
chrV	435650	435914	2.16863		chrVII	547203	547747	2.26007
chrV	438595	438840	1.92863		chrVII	557657	557948	2.87518
chrV	441918	442553	2.37171		chrVII	576575	577086	2.6364
chrV	443146	443401	1.91678		chrVII	592334	593201	5.88575
chrV	461497	462224	2.48108		chrVII	598848	601154	1.73913
chrV	467866	468859	2.12104		chrVII	609402	610273	4.95456
chrV	469367	469603	1.74888		chrVII	625238	625602	2.24249
chrV	487286	487473	1.64691		chrVII	654037	654455	1.87958
chrV	490540	492554	4.16391		chrVII	661689	662007	1.97455
chrV	522729	522968	2.21723		chrVII	700520	701106	1.76852
chrV	543499	548293	2.63285		chrVII	702751	703562	4.07153
chrV	551225	551497	1.80461		chrVII	726600	726884	3.0623
chrV	559089	559374	1.95921		chrVII	731088	731247	1.7601
chrVI	53084	55949	2.45325		chrVII	736287	736444	1.72657
chrVI	74711	76885	2.0859		chrVII	739046	739240	1.59631
chrVI	82582	84209	1.5675		chrVII	765999	766698	4.88133
chrVI	89768	90998	2.09616		chrVII	771627	772328	8.42872
chrVI	95330	96489	2.14022		chrVII	774308	774573	1.77196
chrVI	101298	102060	1.89679		chrVII	779572	779798	1.54676
chrVI	105261	106927	3.7799		chrVII	785453	785961	1.97424
chrVI	107251	108024	1.63738		chrVII	788258	788560	2.74063
chrVI	137464	137644	1.65589		chrVII	809624	810101	4.00447
chrVI	157832	158130	1.96206		chrVII	845602	845764	1.57091
chrVI	162155	162359	1.82671		chrVII	856682	856996	1.9636
chrVI	174172	176960	1.83621		chrVII	878421	878891	2.43029
chrVI	180902	181143	2.00451		chrVII	882517	884412	2.47666
chrVI	191414	191712	1.87935		chrVII	914856	915223	8.17829
chrVI	204877	205100	1.64055		chrVII	919998	920476	2.51331
chrVI	210527	210768	1.79549		chrVII	930933	931091	1.5725
chrVI	221534	221976	3.00766		chrVII	939024	939669	1.72847
chrVI	223225	225955	4.65659		chrVII	986385	987754	7.31349
chrVI	226202	226890	2.49312		chrVII	989912	990163	1.58775
chrVI	253029	256591	3.04417		chrVII	993996	994286	2.31639
chrVI	263388	263784	2.07686		chrVII	1000126	1002485	1.65238
chrVI	269885	270158	2.5147		chrVII	1004164	1004335	1.96159
chrVII	10	351	2.29582		chrVII	1011142	1011414	1.56371
chrVII	23284	25613	2.02471		chrVII	1050264	1050669	2.40237
chrVII	67164	67478	1.94863		chrVIII	12	314	2.89279
chrVII	73743	74163	2.07746		chrVIII	34556	35060	1.59232
chrVII	110525	110801	1.8232		chrVIII	48187	48619	6.66845
chrVII	115358	115708	2.27098		chrVIII	54899	56325	2.5914
chrVII	122152	122495	2.12921		chrVIII	104829	105484	1.52615
chrVII	149036	150235	2.51298		chrVIII	116049	116214	1.67087
chrVII	156261	156553	2.06242		chrVIII	122088	122690	5.60342
chrVII	165803	166504	3.14039		chrVIII	126102	126392	2.57162
chrVII	205434	205721	1.79705		chrVIII	146216	146379	1.54165
chrVII	229885	230110	1.90554		chrVIII	148799	149039	3.08326
chrVII	254228	255668	2.26276		chrVIII	214129	214314	1.69754
chrVII	271159	272210	2.49076		chrVIII	237805	237967	1.51474
chrVII	277142	277329	1.56184		chrVIII	287075	290154	4.20446
chrVII	277545	278669	1.50774		chrVIII	293411	293775	1.90284
chrVII	287225	287569	2.09494		chrVIII	296871	297185	1.76017
chrVII	310640	312248	2.24689		chrVIII	375424	375824	2.81341
chrVII	319692	320015	2.09735		chrVIII	382840	383168	2.86753
chrVII	324502	325083	2.00157		chrVIII	384563	386535	3.93121
chrVII	328494	328770	2.03918		chrVIII	388839	389047	1.59513
chrVII	345949	346613	2.03552		chrVIII	396929	397104	1.79452
chrVII	364287	366000	1.90871		chrVIII	422631	423781	1.91009
chrVII	366222	366621	1.68169		chrVIII	451331	452667	1.56333
chrVII	370784	371538	2.99788		chrVIII	455647	455894	1.96818
chrVII	383999	386074	2.34759		chrVIII	505721	505993	2.9318
chrVII	397878	398780	4.56391		chrVIII	548604	548892	3.94106
chrVII	401435	401702	2.85921		chrIX	1	187	2.74794
chrVII	405359	405669	2.13344		chrIX	21920	22260	4.73124
chrVII	411772	412525	2.25201		chrIX	22523	22898	1.91761
chrVII	413275	413517	2.11471		chrIX	23353	28451	1.56674
chrVII	422930	423326	2.3687		chrIX	68394	68606	2.18104
chrVII	426822	427979	2.59149		chrIX	99548	99809	2.75097
chrVII	433256	433696	2.00235		chrIX	127692	128531	3.06275
chrVII	438342	438806	2.21892		chrIX	129939	130164	1.69402
chrVII	439033	439882	1.79398		chrIX	138176	139469	4.85679
chrVII	440610	444035	5.17249		chrIX	177543	177927	3.15935
chrVII	472387	472814	2.37554		chrIX	232561	232798	2.41807
chrVII	479134	484731	10.9501		chrIX	248740	249571	18.735
chrVII	507467	508425	2.0556		chrIX	254281	254615	1.88962
chrVII	516134	516565	1.97838		chrIX	257204	258253	3.07549
chrVII	524946	525900	1.58734		chrIX	268028	268282	2.07271
chrVII	528213	528872	1.8726		chrIX	316359	316664	3.03595
chrVII	531487	531726	1.96209		chrIX	332744	332972	1.53105
chrVII	533847	535220	2.15568		chrIX	382086	384473	1.82333
chrVII	541669	542019	2.10834		chrIX	386456	387458	9.93673
chrVII	544476	544850	2.18921		chrIX	388209	389049	2.43455
chrVII	546652	554334	3.09666		chrIX	439227	439887	3.11663
chrVII	555152	555671	1.64537		chrX	69004	69192	1.92235
chrVII	557606	558080	2.95333		chrX	75557	75821	2.868
chrVII	561553	561860	1.98935		chrX	90275	90546	2.45494
chrVII	576189	577237	2.49568		chrX	119336	123418	2.00448
chrVII	592169	593205	4.86038		chrX	136107	136751	1.75844
chrVII	598833	601439	2.8062		chrX	139472	140065	1.64684
chrVII	609337	610318	5.49501		chrX	157396	157586	1.98774
chrVII	625041	625871	2.23761		chrX	159230	160248	2.10237
chrVII	648224	648544	1.66486		chrX	165739	172416	1.60885
chrVII	648735	651349	1.71026		chrX	173162	173353	1.97313
chrVII	654010	654488	1.99284		chrX	195340	195987	3.3872
chrVII	661639	662006	2.18106		chrX	227797	228406	1.81494
chrVII	700253	701167	2.4187		chrX	268346	268703	2.96872
chrVII	702720	704203	3.59215		chrX	291066	291756	4.15926
chrVII	706995	707261	2.34862		chrX	293057	294825	2.68102
chrVII	726530	728017	2.6151		chrX	337637	339539	1.9567
chrVII	731010	731281	2.29079		chrX	348797	349375	2.39024
chrVII	736259	736483	2.03224		chrX	355322	355580	1.6003
chrVII	738949	739614	2.33606		chrX	391821	392136	1.63909
chrVII	763480	764540	1.68683		chrX	454905	455117	1.50529
chrVII	765995	766798	4.44081		chrX	523992	524342	1.54492
chrVII	771672	772562	6.93868		chrX	525930	526148	1.95049
chrVII	774228	774660	2.47089		chrX	617864	618041	1.57879
chrVII	779501	779856	1.90286		chrX	621986	623336	1.70547
chrVII	785420	786302	2.00744		chrX	633161	633389	2.43947
chrVII	787048	787819	1.79081		chrX	639344	639727	2.78745
chrVII	788233	788631	2.62587		chrX	651466	651754	3.12596
chrVII	794297	794531	1.78108		chrX	663763	664309	1.82117
chrVII	798491	800270	1.52924		chrX	703176	703835	3.07942
chrVII	808622	810842	3.72349		chrX	704774	705517	1.97716
chrVII	823362	823665	1.74765		chrX	745264	745723	1.67325
chrVII	828510	828881	1.81792		chrXI	1	336	2.09642
chrVII	845554	846041	2.21815		chrXI	21338	21854	1.7896
chrVII	856641	857580	2.58119		chrXI	24551	26316	4.89968
chrVII	858496	859530	1.66061		chrXI	67815	69348	2.84387
chrVII	876312	878169	1.97774		chrXI	99149	100152	3.35281
chrVII	878369	878993	3.35803		chrXI	108958	109198	2.49649
chrVII	882345	884927	4.46154		chrXI	143123	143502	2.04315
chrVII	905160	908960	1.56516		chrXI	162428	162590	1.50001
chrVII	914486	915408	6.69767		chrXI	163378	164777	1.67313
chrVII	919774	920617	2.73993		chrXI	164936	165366	1.50233
chrVII	930889	931158	2.11251		chrXI	202955	203178	1.63556
chrVII	939008	939706	2.17003		chrXI	216849	217062	1.74775
chrVII	986055	987754	4.04626		chrXI	230263	231763	11.8115
chrVII	993904	994335	2.24863		chrXI	247875	248087	1.63641
chrVII	1000099	1002637	2.66816		chrXI	258424	259937	10.0961
chrVII	1004093	1004377	2.69931		chrXI	260427	260866	1.87548
chrVII	1048816	1049948	1.65777		chrXI	278405	278657	1.70785
chrVII	1050246	1050676	2.22094		chrXI	302854	303066	1.50617
chrVII	1057373	1058733	1.72733		chrXI	322142	322962	3.21192
chrVIII	12	373	2.9906		chrXI	326185	327496	1.69958
chrVIII	34429	36058	2.22564		chrXI	327716	327963	2.75619
chrVIII	48157	50823	5.00902		chrXI	340674	340887	1.51745
chrVIII	54557	56406	2.37064		chrXI	355156	356393	6.37019
chrVIII	64325	67388	1.68619		chrXI	369233	369673	2.44997
chrVIII	85255	85467	1.92965		chrXI	369894	371451	1.54216
chrVIII	98359	98842	1.6273		chrXI	381939	382443	2.59931
chrVIII	103880	105519	1.74908		chrXI	428828	429111	1.86073
chrVIII	115208	116317	2.45036		chrXI	431583	431790	2.20242
chrVIII	122026	123662	6.22643		chrXI	439992	440212	1.65377
chrVIII	125999	127496	2.3232		chrXI	463424	463683	1.51113
chrVIII	132978	133293	2.10157		chrXI	517137	517572	5.54094
chrVIII	134183	134489	2.08585		chrXI	517780	518072	2.00906
chrVIII	139595	141483	1.76938		chrXI	518233	519319	12.011
chrVIII	146140	146414	1.95668		chrXI	578899	579107	1.55611
chrVIII	148783	149131	2.62377		chrXI	589935	590169	2.26223
chrVIII	174885	175723	1.93153		chrXI	614650	615322	3.42283
chrVIII	204290	204480	1.55475		chrXI	630416	630803	6.27714
chrVIII	236159	236737	1.50836		chrXII	14	276	2.37063
chrVIII	237087	238018	1.93369		chrXII	5571	5877	2.82097
chrVIII	280580	281492	1.60667		chrXII	11095	11467	1.54385
chrVIII	286705	290226	2.98958		chrXII	63829	65777	5.70562
chrVIII	293375	294353	2.13098		chrXII	83836	84448	3.51958
chrVIII	296813	298019	2.43519		chrXII	86937	87161	2.66662
chrVIII	358432	358641	1.71216		chrXII	87674	91326	7.42562
chrVIII	373666	376135	3.323		chrXII	95539	95881	1.53794
chrVIII	381536	382404	2.06863		chrXII	96128	96769	1.98653
chrVIII	382741	383266	2.85271		chrXII	96942	98078	5.01623
chrVIII	384343	386902	3.06509		chrXII	108312	108962	3.68987
chrVIII	388794	389127	2.02566		chrXII	125152	125321	2.2468
chrVIII	396880	397141	2.05451		chrXII	198792	199674	1.89212
chrVIII	401072	401255	1.55381		chrXII	232250	234063	1.54842
chrVIII	422581	423994	2.35771		chrXII	234586	234755	1.64089
chrVIII	450831	453048	2.09131		chrXII	241826	242123	3.62422
chrVIII	455589	455953	2.00914		chrXII	253155	253663	3.66527
chrVIII	466892	467079	1.70475		chrXII	282969	283579	1.52838
chrVIII	504456	505249	1.53834		chrXII	289755	289927	1.55821
chrVIII	505705	506065	2.38862		chrXII	329418	329792	2.24205
chrVIII	548598	548886	3.28274		chrXII	368236	371361	16.968
chrIX	1	222	2.38572		chrXII	374280	374481	1.94244
chrIX	21747	22256	3.15803		chrXII	388510	390053	1.79675
chrIX	22487	22949	1.99333		chrXII	424047	424561	2.67993
chrIX	23345	28501	1.83286		chrXII	448545	448799	1.99884
chrIX	68319	68626	2.15679		chrXII	449430	449810	3.33304
chrIX	96826	97570	1.68176		chrXII	489367	489935	2.7004
chrIX	99255	99889	2.3674		chrXII	499002	499571	1.56403
chrIX	127617	128537	2.96003		chrXII	511127	513821	1.60479
chrIX	129252	130197	1.65947		chrXII	522312	522577	3.26049
chrIX	138141	139516	3.6345		chrXII	605223	605485	2.14497
chrIX	174513	175205	2.05304		chrXII	611804	612029	1.76374
chrIX	177533	177919	2.61631		chrXII	628072	628498	1.50345
chrIX	197499	197764	2.20655		chrXII	645755	646193	3.21746
chrIX	210578	210814	2.35804		chrXII	649839	651385	12.8792
chrIX	232380	232855	2.15153		chrXII	659968	660504	2.20513
chrIX	248620	250786	13.3151		chrXII	660695	664217	1.61727
chrIX	254188	254655	2.69028		chrXII	677844	678022	1.7317
chrIX	257175	258472	2.51535		chrXII	710423	710915	2.40761
chrIX	300166	300408	2.01484		chrXII	723352	723587	2.03576
chrIX	316281	316674	2.54561		chrXII	727892	728696	4.35215
chrIX	316885	318134	1.80299		chrXII	732053	732240	1.61865
chrIX	324242	324462	1.80292		chrXII	734761	737564	1.711
chrIX	325661	325877	1.89432		chrXII	737731	738046	2.34593
chrIX	332704	332985	1.51933		chrXII	759063	759351	2.24079
chrIX	336274	336530	1.83635		chrXII	782776	784570	5.78971
chrIX	382003	384713	2.05112		chrXII	793847	794015	1.71138
chrIX	385389	387096	8.1986		chrXII	809053	809631	4.58567
chrIX	388175	389079	2.22392		chrXII	818556	818714	1.56162
chrIX	420742	421137	1.85727		chrXII	837607	839293	2.07958
chrIX	439506	439887	2.85029		chrXII	839464	839687	2.23102
chrX	59066	59324	1.93584		chrXII	875272	875480	1.70145
chrX	73541	76456	2.54733		chrXII	920066	921853	1.52501
chrX	79342	79811	1.59303		chrXII	924584	924787	1.80216
chrX	90186	90601	2.28082		chrXII	931921	932332	2.5125
chrX	106336	107480	1.80255		chrXII	953371	954803	2.89042
chrX	115873	116222	1.91453		chrXII	1011696	1012324	2.25039
chrX	119320	123646	3.70444		chrXII	1028441	1028735	2.78253
chrX	136045	136817	2.56556		chrXII	1064874	1065253	1.91894
chrX	139289	140172	2.21179		chrXIII	5428	5680	3.1131
chrX	154413	154632	1.6098		chrXIII	23812	25792	1.5368
chrX	157370	157733	2.31584		chrXIII	26144	26359	1.5888
chrX	159123	160310	2.81745		chrXIII	67694	67997	1.51885
chrX	165586	173376	2.19498		chrXIII	70200	73912	3.02194
chrX	195269	196013	3.33921		chrXIII	91114	91832	2.83825
chrX	197234	197464	1.6902		chrXIII	119294	119510	1.6154
chrX	204573	204941	1.72193		chrXIII	124264	124500	2.70741
chrX	227727	228499	2.51117		chrXIII	146097	146393	2.64116
chrX	233787	234179	1.65812		chrXIII	168741	168926	1.53346
chrX	268292	268750	2.74627		chrXIII	220101	221191	2.3975
chrX	289731	294894	3.83844		chrXIII	223954	224156	2.19452
chrX	337556	339684	3.18483		chrXIII	225529	225802	2.61454
chrX	348646	349439	2.3851		chrXIII	253321	253621	2.77833
chrX	354110	354396	1.78663		chrXIII	259119	259279	1.62347
chrX	355258	355673	2.49156		chrXIII	267902	268291	4.42031
chrX	374273	374756	2.22627		chrXIII	282891	283431	2.06773
chrX	390999	392147	1.86625		chrXIII	287444	287820	1.95668
chrX	414872	415113	2.08392		chrXIII	297134	298790	1.7255
chrX	415848	416144	2.09778		chrXIII	302716	303115	3.75885
chrX	422787	423037	1.76649		chrXIII	306018	307057	10.5551
chrX	424317	424687	1.85169		chrXIII	352225	352427	1.50921
chrX	453011	455146	1.66506		chrXIII	352630	353445	2.84929
chrX	519352	522060	2.1746		chrXIII	362406	362587	1.56313
chrX	523947	524382	2.17911		chrXIII	362947	363165	1.60156
chrX	525877	526499	2.66647		chrXIII	379262	379471	1.73052
chrX	531636	531983	2.00553		chrXIII	388048	388644	5.99772
chrX	538450	538713	1.95699		chrXIII	408286	408846	3.79802
chrX	541422	541705	1.76803		chrXIII	431646	432210	1.93976
chrX	542881	543215	1.86881		chrXIII	472850	473179	2.36995
chrX	577231	578163	1.52709		chrXIII	475876	477582	1.54619
chrX	608395	609209	1.51215		chrXIII	477839	478115	2.09973
chrX	617775	618131	2.24118		chrXIII	504827	505051	1.50898
chrX	621750	623425	2.38901		chrXIII	510545	512066	5.36777
chrX	633098	633466	2.73403		chrXIII	540182	540941	6.77685
chrX	639320	639914	2.47253		chrXIII	551306	551726	2.32024
chrX	646634	649585	2.19903		chrXIII	556829	557315	3.13744
chrX	651347	651765	2.50716		chrXIII	625956	626642	1.84367
chrX	651975	652640	1.67182		chrXIII	632021	633076	3.8467
chrX	661581	664513	2.36408		chrXIII	652208	654733	4.53185
chrX	702024	702802	1.70419		chrXIII	661411	662309	4.76296
chrX	703157	706854	3.43147		chrXIII	675124	675560	3.10008
chrXI	1	310	1.85247		chrXIII	751371	751585	2.64494
chrXI	20999	21881	2.08392		chrXIII	754327	754574	2.05073
chrXI	24457	26402	4.26479		chrXIII	768339	768498	1.65801
chrXI	38617	39020	1.53491		chrXIII	773483	775640	23.6079
chrXI	67806	69433	2.59507		chrXIII	798042	798213	1.70342
chrXI	74500	74792	2.0581		chrXIII	808205	808378	1.60366
chrXI	84114	84357	1.62276		chrXIII	852039	852372	2.40485
chrXI	98827	100222	4.34195		chrXIII	880471	880947	2.66321
chrXI	108870	110162	2.30825		chrXIII	886555	886763	1.73556
chrXI	140956	141160	1.58039		chrXIII	887012	888703	1.50034
chrXI	141631	144588	1.90629		chrXIII	902300	902776	2.15055
chrXI	162361	162669	1.95483		chrXIII	914889	915646	3.24688
chrXI	163272	165477	2.3275		chrXIII	924015	924353	1.53995
chrXI	202909	203256	2.15374		chrXIV	6504	6922	2.5617
chrXI	216820	217071	1.76863		chrXIV	63033	63315	2.90516
chrXI	219692	220011	1.82864		chrXIV	65100	65523	1.88213
chrXI	229081	234067	9.22623		chrXIV	87315	87774	5.37311
chrXI	245757	245947	1.57184		chrXIV	89117	89618	1.65177
chrXI	247866	248550	1.66338		chrXIV	112618	113075	2.03214
chrXI	258209	260003	8.93713		chrXIV	115552	116484	1.70552
chrXI	260402	260884	1.72045		chrXIV	174215	174660	1.603
chrXI	302812	303116	1.93276		chrXIV	198228	199100	1.63449
chrXI	307943	308492	2.14542		chrXIV	217318	217625	3.5989
chrXI	309088	309857	1.77832		chrXIV	229882	230626	1.53266
chrXI	313217	313553	1.62914		chrXIV	301054	302199	3.40679
chrXI	321850	323071	3.01788		chrXIV	330998	331243	2.75103
chrXI	326075	328714	2.783		chrXIV	331845	332281	1.55048
chrXI	334218	334901	1.78341		chrXIV	335618	337723	2.84058
chrXI	340618	341010	1.78887		chrXIV	352051	353124	1.74775
chrXI	354383	357126	4.95345		chrXIV	355311	355787	2.04561
chrXI	368476	371687	2.20206		chrXIV	426931	427276	1.9397
chrXI	379605	379876	1.83573		chrXIV	440856	441179	3.51824
chrXI	381769	382462	2.86168		chrXIV	480583	481229	3.13756
chrXI	393456	393701	1.71658		chrXIV	495117	495407	2.75499
chrXI	428818	429162	1.87683		chrXIV	499665	500888	2.17927
chrXI	431457	432905	2.03158		chrXIV	503078	503527	4.7042
chrXI	439738	440314	1.83419		chrXIV	517549	519133	1.58848
chrXI	458505	458755	1.66612		chrXIV	547011	547292	1.85804
chrXI	490897	491096	1.56636		chrXIV	568086	568267	1.65906
chrXI	512938	513529	2.17663		chrXIV	575143	577445	6.02162
chrXI	517107	521196	9.12784		chrXIV	619722	620244	6.43871
chrXI	558671	559389	1.79342		chrXIV	629360	631055	1.53293
chrXI	578716	579218	2.31176		chrXIV	631691	631983	1.80622
chrXI	589893	590328	2.24274		chrXIV	632519	632706	1.72185
chrXI	614569	615354	3.07605		chrXIV	652053	652259	1.70473
chrXI	615633	617520	1.51879		chrXIV	663860	664085	2.10494
chrXI	630426	630772	2.55804		chrXIV	739355	739640	1.68867
chrXII	14	312	2.34564		chrXIV	759237	759662	1.78714
chrXII	5529	5929	3.16625		chrXV	1	363	1.81897
chrXII	39550	40323	1.56612		chrXV	11568	11889	1.53402
chrXII	63762	66115	5.00496		chrXV	21410	21678	1.69852
chrXII	81675	82444	1.51148		chrXV	27650	33559	6.97151
chrXII	82659	84484	3.08179		chrXV	55214	55370	1.52685
chrXII	86872	87208	2.65982		chrXV	79906	80248	3.93317
chrXII	87551	91680	6.51812		chrXV	81320	83469	6.31038
chrXII	92469	92760	1.87913		chrXV	87612	88292	1.5093
chrXII	95509	98778	4.27693		chrXV	109178	110665	7.2682
chrXII	107499	109013	4.26047		chrXV	110869	111134	2.22581
chrXII	125102	125328	2.33136		chrXV	117894	118199	5.1092
chrXII	167900	168121	1.85166		chrXV	159292	160647	2.02456
chrXII	198715	199707	2.13535		chrXV	160822	161392	2.20206
chrXII	201709	202618	1.96344		chrXV	161586	161964	2.5331
chrXII	214772	215088	1.71341		chrXV	170543	170727	1.76165
chrXII	232197	234157	2.14434		chrXV	216283	216664	4.04325
chrXII	234521	235162	1.85688		chrXV	218785	219040	1.72789
chrXII	241749	242331	2.79848		chrXV	232021	232422	5.69388
chrXII	253083	253719	4.37972		chrXV	253751	253968	1.93875
chrXII	282644	283938	1.9093		chrXV	274598	274825	1.72274
chrXII	289621	289951	1.74627		chrXV	288096	288431	1.58303
chrXII	328465	329822	2.58616		chrXV	301043	301256	1.5442
chrXII	364039	364394	1.67212		chrXV	304524	306334	2.01303
chrXII	366129	366492	1.76738		chrXV	312552	312875	2.18498
chrXII	368101	372275	6.63923		chrXV	384733	385253	2.50971
chrXII	374230	374550	2.26939		chrXV	391465	391987	2.92888
chrXII	386034	390010	1.54095		chrXV	407737	408103	1.51964
chrXII	423711	424731	3.3446		chrXV	424080	425130	11.4706
chrXII	448496	448829	2.26039		chrXV	438584	438785	1.74959
chrXII	449419	449815	3.29333		chrXV	444690	445851	1.59981
chrXII	489331	489946	3.32391		chrXV	494306	494852	1.76191
chrXII	498868	500215	2.03552		chrXV	505352	505640	2.56549
chrXII	500425	500992	1.55183		chrXV	520610	520899	2.42962
chrXII	511060	513881	1.85073		chrXV	577203	577577	1.6739
chrXII	514082	515006	1.63961		chrXV	579786	579950	1.67124
chrXII	522246	523304	2.63792		chrXV	619052	619628	8.3302
chrXII	592414	592717	1.92281		chrXV	638924	639084	1.68122
chrXII	605156	605561	2.77683		chrXV	670897	671745	4.49247
chrXII	611595	612025	1.68395		chrXV	758939	759460	1.52377
chrXII	628079	628570	1.87174		chrXV	770120	770449	2.95059
chrXII	645715	647879	3.33834		chrXV	770829	772368	1.55948
chrXII	649258	651418	9.96859		chrXV	779510	779861	4.06954
chrXII	652439	652636	2.30627		chrXV	780084	780997	2.16244
chrXII	656713	657140	2.20849		chrXV	796904	797353	8.70616
chrXII	658272	665234	1.88965		chrXV	832350	832675	1.96466
chrXII	673164	674200	1.59098		chrXV	834431	836405	1.50875
chrXII	704328	704708	1.50282		chrXV	836611	836983	3.12813
chrXII	708076	710948	1.86957		chrXV	854105	854329	1.89721
chrXII	727691	728745	4.09215		chrXV	866761	866976	2.23007
chrXII	732000	732265	2.1786		chrXV	876826	878089	7.5778
chrXII	734720	738351	2.18049		chrXV	882115	882493	2.54351
chrXII	759024	759424	2.42399		chrXV	901268	901571	3.24252
chrXII	781547	781802	1.82732		chrXV	903855	904639	5.0611
chrXII	782695	784614	3.92059		chrXV	908532	909082	2.5306
chrXII	789771	790127	1.75098		chrXV	925241	925402	1.86043
chrXII	793790	795228	2.02088		chrXV	967965	968512	4.40541
chrXII	796466	796718	1.6809		chrXV	976350	976562	1.5467
chrXII	797011	797343	2.19271		chrXV	978455	979526	6.79901
chrXII	809019	809695	3.95754		chrXV	980644	980817	1.66609
chrXII	818527	820502	2.17958		chrXV	987317	988771	6.37233
chrXII	836027	839783	2.87815		chrXV	989004	989590	3.08262
chrXII	855987	857283	1.57732		chrXV	1058615	1059386	1.94659
chrXII	875177	875902	2.61368		chrXV	1091071	1091290	3.02358
chrXII	897922	899666	1.56324		chrXVI	39913	40735	4.97578
chrXII	919476	922410	1.52706		chrXVI	56132	56318	1.69301
chrXII	924551	925131	2.08795		chrXVI	66946	67504	3.7909
chrXII	931093	932431	2.79924		chrXVI	74224	75932	9.31106
chrXII	952847	954860	2.26026		chrXVI	76355	76575	1.83898
chrXII	962891	963167	1.71695		chrXVI	97915	99074	3.80305
chrXII	1011636	1012506	2.37637		chrXVI	114001	114980	2.56983
chrXII	1018996	1019236	1.5988		chrXVI	131750	132571	1.61314
chrXII	1028361	1028748	2.1007		chrXVI	188697	188866	1.82653
chrXII	1064875	1065336	1.8037		chrXVI	214297	215232	8.15782
chrXIII	5380	5713	3.50498		chrXVI	281794	282018	2.34593
chrXIII	23743	26441	2.79773		chrXVI	297113	297323	2.11325
chrXIII	67625	68026	1.9895		chrXVI	338823	339027	1.75726
chrXIII	69274	74244	2.27897		chrXVI	369350	369755	1.56945
chrXIII	91061	92088	2.6698		chrXVI	377604	377917	1.53222
chrXIII	119245	119539	1.79895		chrXVI	378505	378829	3.06377
chrXIII	124248	124597	2.46136		chrXVI	425262	425722	2.21357
chrXIII	131746	132007	2.07195		chrXVI	431679	432416	2.9318
chrXIII	146016	147238	2.22855		chrXVI	453283	454387	5.0523
chrXIII	159100	160694	1.97141		chrXVI	502397	503251	4.4866
chrXIII	168698	169007	2.00491		chrXVI	519944	520473	2.08157
chrXIII	183846	184153	1.84537		chrXVI	526896	527318	3.41004
chrXIII	195963	196314	1.84092		chrXVI	550206	551660	1.60071
chrXIII	219295	221203	1.98876		chrXVI	560152	560350	1.69522
chrXIII	223729	224257	2.15184		chrXVI	572216	572515	1.72671
chrXIII	225464	226678	2.42401		chrXVI	576065	576347	2.58813
chrXIII	253200	253768	3.53244		chrXVI	581991	582196	1.82589
chrXIII	258791	259369	2.527		chrXVI	585880	587595	2.3927
chrXIII	267834	268316	4.69257		chrXVI	588445	588787	1.55082
chrXIII	280001	284660	2.21562		chrXVI	622535	622712	1.60238
chrXIII	287402	287858	1.86066		chrXVI	627428	627679	1.51211
chrXIII	290728	290923	1.79392		chrXVI	641169	641781	5.80999
chrXIII	296897	298868	1.94233		chrXVI	642240	643352	1.71934
chrXIII	302646	303333	4.82652		chrXVI	644255	646810	29.0481
chrXIII	305989	307050	8.99427		chrXVI	678793	679415	6.29084
chrXIII	347168	347913	1.66575		chrXVI	700102	700321	1.8413
chrXIII	352163	353542	2.838		chrXVI	701264	701516	2.1421
chrXIII	362396	362605	1.51569		chrXVI	701913	702230	1.57544
chrXIII	362908	363240	2.31664		chrXVI	769190	769350	1.57298
chrXIII	372374	372592	1.68546		chrXVI	770644	771075	1.70344
chrXIII	379161	379563	2.59052		chrXVI	794658	794865	2.00265
chrXIII	387967	388637	4.56285		chrXVI	810562	810755	1.58282
chrXIII	408161	408883	4.50481		chrXVI	812855	813608	2.15146
chrXIII	420357	420751	1.87888		chrXVI	821785	822403	2.26443
chrXIII	431611	432233	1.96274		chrXVI	828762	829538	3.67839
chrXIII	463455	463787	1.88404		chrXVI	831940	832404	1.61985
chrXIII	472207	473504	2.53617		chrXVI	838244	838647	1.56559
chrXIII	475733	478702	2.1914		chrXVI	840304	840524	1.53596
chrXIII	480544	480755	1.76023		chrXVI	840799	841030	1.55575
chrXIII	504776	505094	2.04856		chrXVI	855613	856327	12.9555
chrXIII	509736	512265	3.40071		chrXVI	856827	857194	2.32162
chrXIII	539765	540987	5.34155		chrXVI	860309	860881	2.28908
chrXIII	549711	553171	2.76367		chrXVI	901661	901853	1.88918
chrXIII	556787	558079	3.60621		chrXVI	920904	921570	2.26774
chrXIII	572808	573071	1.99461		chrXVI	930411	930689	1.65667
chrXIII	586614	586821	1.54365		chrXVI	946174	946382	2.13328
chrXIII	605812	606021	1.70627
chrXIII	608993	610324	1.50963
chrXIII	625893	627267	2.31272
chrXIII	631951	634702	3.44863
chrXIII	650911	654815	4.11568
chrXIII	661370	662337	4.26102
chrXIII	675077	675570	2.61479
chrXIII	747703	748048	1.79232
chrXIII	751312	751648	2.766
chrXIII	754140	754647	2.09526
chrXIII	768289	768543	1.9615
chrXIII	770773	775740	15.2393
chrXIII	798024	798221	1.67267
chrXIII	808140	808461	2.12458
chrXIII	837823	838080	1.83269
chrXIII	851987	854373	2.09125
chrXIII	861168	863559	2.44941
chrXIII	872571	872928	2.20445
chrXIII	880444	880941	2.6298
chrXIII	886528	888751	1.61797
chrXIII	901398	901946	1.56986
chrXIII	902159	903868	2.34552
chrXIII	904793	906042	1.58719
chrXIII	912802	916454	3.0898
chrXIV	6490	6908	2.03075
chrXIV	23726	27454	1.63998
chrXIV	63012	64422	2.43883
chrXIV	65151	65520	1.54016
chrXIV	87121	88767	4.39633
chrXIV	89011	89677	2.32159
chrXIV	96116	96438	1.84646
chrXIV	104552	104974	1.89689
chrXIV	107187	107481	1.57102
chrXIV	112615	113090	1.83061
chrXIV	115677	116528	1.55406
chrXIV	173853	174703	2.19626
chrXIV	217292	218225	3.46627
chrXIV	229686	230666	1.75553
chrXIV	252180	252595	1.75804
chrXIV	282325	283458	1.50858
chrXIV	301012	302288	2.99278
chrXIV	302663	303690	1.69521
chrXIV	330936	332375	2.33225
chrXIV	334682	338437	2.28864
chrXIV	349921	350584	1.76877
chrXIV	352008	353249	2.14149
chrXIV	354994	356821	2.57686
chrXIV	374749	375021	1.68729
chrXIV	424852	427318	2.03154
chrXIV	440801	441931	2.83366
chrXIV	442865	443980	2.08014
chrXIV	480534	481427	3.04308
chrXIV	493902	494757	1.51665
chrXIV	495075	495500	2.64398
chrXIV	499420	503592	3.8892
chrXIV	517503	519173	2.05719
chrXIV	546936	547591	2.41872
chrXIV	560629	560917	1.81654
chrXIV	568014	568330	2.29324
chrXIV	569798	570174	1.67283
chrXIV	575067	577513	4.91678
chrXIV	585649	586502	1.83111
chrXIV	602054	602486	1.91554
chrXIV	618200	620325	5.65
chrXIV	629303	632045	2.31451
chrXIV	632464	634219	2.2284
chrXIV	652040	652312	1.73624
chrXIV	663764	664103	2.2258
chrXIV	715457	715770	1.72014
chrXIV	726080	726301	1.7936
chrXIV	739328	739631	1.52745
chrXIV	758591	759664	1.58863
chrXV	19447	21960	1.83804
chrXV	27487	33656	5.54654
chrXV	79820	80244	2.57292
chrXV	80578	84025	5.14335
chrXV	87379	88361	2.03189
chrXV	91905	94740	1.57308
chrXV	109138	111262	7.09753
chrXV	113641	113943	1.99563
chrXV	117878	118209	3.81458
chrXV	159181	161970	2.93621
chrXV	170460	170746	1.63885
chrXV	215532	216811	5.04945
chrXV	218689	220502	1.75255
chrXV	226539	226767	1.93685
chrXV	228241	228453	2.00627
chrXV	231001	232688	5.39802
chrXV	234252	234622	1.73269
chrXV	253083	254781	1.95244
chrXV	274044	274895	2.09395
chrXV	282048	282310	1.80436
chrXV	285550	285886	1.94209
chrXV	287271	288532	2.22307
chrXV	294567	296130	1.50582
chrXV	300967	301320	1.98806
chrXV	304359	307612	2.49977
chrXV	312534	312919	1.92303
chrXV	326445	326912	2.02392
chrXV	340206	340425	1.72085
chrXV	354011	354213	1.59644
chrXV	384701	385260	2.31581
chrXV	391384	392197	3.00206
chrXV	407673	408196	2.09791
chrXV	409259	409995	1.60829
chrXV	422384	425342	8.90958
chrXV	426266	427371	1.6896
chrXV	438523	439058	2.64086
chrXV	443769	444075	1.57655
chrXV	444648	446215	2.26503
chrXV	446724	447062	2.02088
chrXV	464338	464637	1.88733
chrXV	487323	487582	2.30054
chrXV	493884	495047	2.37779
chrXV	505195	505806	2.41135
chrXV	520572	520921	2.2851
chrXV	551267	552666	1.7009
chrXV	571762	572108	1.94415
chrXV	577184	577896	1.64275
chrXV	579616	581467	1.69619
chrXV	594257	594530	2.0326
chrXV	619013	623328	5.46179
chrXV	663739	663973	1.88512
chrXV	670888	671614	3.86744
chrXV	678706	679126	2.33686
chrXV	710113	710317	1.79964
chrXV	757933	759512	1.6389
chrXV	770069	770503	2.60237
chrXV	770762	772595	2.37995
chrXV	779386	781478	3.26186
chrXV	796694	797476	7.09086
chrXV	825636	826008	1.57922
chrXV	832262	832767	2.70018
chrXV	834305	837260	2.92197
chrXV	842384	842837	1.68157
chrXV	853658	854418	2.49799
chrXV	866663	867916	2.16943
chrXV	876659	878172	6.40699
chrXV	881789	882544	3.08832
chrXV	900245	901603	2.54221
chrXV	903776	904656	4.12391
chrXV	908498	909089	2.64265
chrXV	925200	925454	2.16864
chrXV	967910	968803	4.5362
chrXV	976223	976688	2.13621
chrXV	977330	979802	6.53331
chrXV	980576	980873	2.20045
chrXV	987218	989610	5.39289
chrXV	1004063	1004393	1.62392
chrXV	1027955	1029453	1.75687
chrXV	1058956	1059665	1.60611
chrXV	1060362	1061020	1.69781
chrXV	1091027	1091290	2.78587
chrXVI	39666	43006	4.85191
chrXVI	55996	56412	2.15951
chrXVI	66939	67492	2.74745
chrXVI	74185	76732	7.4896
chrXVI	96183	99143	3.54451
chrXVI	112239	116467	2.7381
chrXVI	131691	132654	2.04443
chrXVI	188172	188923	2.83921
chrXVI	210117	210348	1.92812
chrXVI	213055	215326	6.27331
chrXVI	281769	282031	1.95686
chrXVI	297039	298468	2.31483
chrXVI	303151	304065	1.5092
chrXVI	328993	329316	1.88987
chrXVI	338772	339130	2.39814
chrXVI	339488	339845	1.70069
chrXVI	367834	370152	1.82187
chrXVI	377283	377980	1.87435
chrXVI	378480	378932	2.52521
chrXVI	405016	406516	1.75561
chrXVI	425249	425904	2.55991
chrXVI	431443	433412	2.86745
chrXVI	435797	436068	2.00688
chrXVI	450830	455372	4.90981
chrXVI	500349	503264	3.8814
chrXVI	519478	520558	2.7862
chrXVI	526717	528113	2.64828
chrXVI	550150	551726	1.90746
chrXVI	560120	560411	1.9118
chrXVI	572135	572559	2.13526
chrXVI	576013	576362	2.06249
chrXVI	581832	582270	2.32615
chrXVI	585857	587624	2.28039
chrXVI	588433	588853	1.63451
chrXVI	622460	623146	2.16647
chrXVI	623540	624461	1.55849
chrXVI	627336	627737	1.72812
chrXVI	640758	641837	5.81118
chrXVI	642028	646912	19.8308
chrXVI	653912	655020	1.68379
chrXVI	678607	679462	6.25581
chrXVI	689444	689795	1.99691
chrXVI	692803	695559	2.07476
chrXVI	699734	700669	2.57098
chrXVI	701211	701571	3.09795
chrXVI	701845	702311	2.43098
chrXVI	718473	719365	1.61086
chrXVI	731007	731374	1.66383
chrXVI	731591	732205	2.34787
chrXVI	744170	744434	1.89298
chrXVI	769132	769415	2.26157
chrXVI	770635	771085	1.7098
chrXVI	775577	775951	1.99494
chrXVI	789658	789898	2.0858
chrXVI	794593	795804	2.07759
chrXVI	810500	813627	2.36392
chrXVI	819428	819659	1.89256
chrXVI	821692	824323	2.42551
chrXVI	828668	831317	2.12299
chrXVI	831882	832327	1.98343
chrXVI	855616	856325	6.05214
chrXVI	856759	857229	3.43624
chrXVI	860242	860909	2.4358
chrXVI	861109	864381	1.63954
chrXVI	880237	880457	1.82627
chrXVI	900925	906578	2.55125
chrXVI	920739	921594	2.39934
chrXVI	930385	930784	1.65804

## Sheet: Supplementary Table S8
Supplementary Table S8. Identified genes located ±500 bp relative to the start and end of each peak enriched >2-fold relative to control in the Med1 and Med15 ChIP-seq experiments using the YeastMine database. Genes in bold type are enriched in both Med1 and Med15.
		Med1						Med15
Chromosome	Peak start	Peak end	Gene name	Strand		Chromosome	Peak start	Peak end	Gene name	Strand
chrI	334	649	YAL069W	+		chrI	334	649	YAL069W	+
chrI	537	792	YAL068W-A	+		chrI	537	792	YAL068W-A	+
chrI	21565	21850	YAL064W	+		chrI	21565	21850	YAL064W	+
chrI	31566	32940	GDH3	+		chrI	31566	32940	GDH3	+
chrI	33447	34701	BDH2	+		chrI	33447	34701	BDH2	+
chrI	35154	36303	BDH1	+		chrI	68715	69525	CYC3	-
chrI	36495	36918	YAL059C-A	-		chrI	71785	73288	CDC19	+
chrI	36508	37147	ECM1	+		chrI	72325	73300	YAL037C-B	-
chrI	68715	69525	CYC3	-		chrI	73425	73518	YAL037C-A	-
chrI	71785	73288	CDC19	+		chrI	139151	139254	TRN1	+
chrI	72325	73300	YAL037C-B	-		chrI	139502	141431	SSA1	-
chrI	73425	73518	YAL037C-A	-		chrI	140759	141407	YAL004W	+
chrI	74019	74823	YAL037W	+		chrI	142173	143160	EFB1	+
chrI	139151	139254	TRN1	+		chrI	142366	142468	SNR18	+
chrI	139502	141431	SSA1	-		chrI	164543	165866	YAR010C	-
chrI	140759	141407	YAL004W	+		chrI	166266	166339	TGA1	+
chrI	142173	143160	EFB1	+		chrI	166741	168871	BUD14	-
chrI	142366	142468	SNR18	+		chrI	181140	181254	SUP56	+
chrI	143706	147531	VPS8	+		chrII	279	2658	YBL113C	-
chrI	164543	165866	YAR010C	-		chrII	645	1128	YBL113W-A	+
chrI	166266	166339	TGA1	+		chrII	44255	44918	ROX3	-
chrI	166741	168871	BUD14	-		chrII	45977	46370	RPL32	+
chrI	181140	181254	SUP56	+		chrII	88522	89125	RPS8A	-
chrI	182521	182603	YNCA0006C	-		chrII	89457	89556	YBL071C-B	-
chrII	9267	9372	YBL107W-A	+		chrII	89977	90226	KTI11	+
chrII	9582	9666	YNCB0001W	+		chrII	90222	90531	YBL071C	-
chrII	9960	10551	MIX23	-		chrII	134142	135516	COR1	-
chrII	36397	36488	YNCB0002W	+		chrII	135997	136366	YBL044W	+
chrII	36988	37303	YBL100C	-		chrII	136687	137461	ECM13	+
chrII	37052	38690	ATP1	+		chrII	138340	140260	FUI1	-
chrII	39144	40527	BNA4	+		chrII	141246	141972	PRE7	+
chrII	44255	44918	ROX3	-		chrII	158655	159693	RIB1	-
chrII	45977	46370	RPL32	+		chrII	160183	161329	HEK2	+
chrII	46564	47180	SCS22	-		chrII	164487	164772	YBL029C-A	-
chrII	59821	60739	RPL23A	-		chrII	167517	167838	YBL028C	-
chrII	61201	62602	YBL086C	-		chrII	168422	169376	RPL19B	+
chrII	86721	87789	AAR2	-		chrII	197493	197567	YNCB0004W	+
chrII	87645	87957	YBL073W	+		chrII	197628	197699	YNCB0005C	-
chrII	88189	88277	SNR56	+		chrII	227635	235117	UTP20	+
chrII	88522	89125	RPS8A	-		chrII	235393	235792	HTA2	-
chrII	89457	89556	YBL071C-B	-		chrII	236491	236887	HTB2	+
chrII	89977	90226	KTI11	+		chrII	237152	237467	ECM15	-
chrII	90222	90531	YBL071C	-		chrII	255372	255684	HHF1	-
chrII	134142	135516	COR1	-		chrII	256330	256741	HHT1	+
chrII	135997	136366	YBL044W	+		chrII	257111	257975	IPP1	-
chrII	136687	137461	ECM13	+		chrII	298291	299950	RKM3	+
chrII	138340	140260	FUI1	-		chrII	300165	301254	RPL4A	+
chrII	141246	141972	PRE7	+		chrII	301518	301821	YBR032W	+
chrII	142111	142868	ERD2	-		chrII	372102	372735	TIP1	-
chrII	158655	159693	RIB1	-		chrII	373860	375690	BAP2	-
chrII	160183	161329	HEK2	+		chrII	376573	378433	TAT1	-
chrII	161698	162715	SHE1	+		chrII	376609	378633	TBRT	+
chrII	163040	163997	PET9	-		chrII	379220	379934	ALG14	-
chrII	164487	164772	YBL029C-A	-		chrII	380410	381046	YBR071W	+
chrII	167517	167838	YBL028C	-		chrII	382029	382674	HSP26	+
chrII	168422	169376	RPL19B	+		chrII	382859	383021	YBR072C-A	-
chrII	192450	193512	FUS3	+		chrII	383111	385988	RDH54	+
chrII	194121	195702	ACH1	+		chrII	391804	392293	SLM4	-
chrII	197493	197567	YNCB0004W	+		chrII	393122	394742	ECM33	+
chrII	197628	197699	YNCB0005C	-		chrII	405877	405949	YNCB0015W	+
chrII	221329	226598	YBL005W-B	+		chrII	405959	406031	YNCB0016W	+
chrII	227074	227156	YNCB0006W	+		chrII	409168	410629	TEC1	+
chrII	227635	235117	UTP20	+		chrII	414185	415261	RPL19A	-
chrII	235393	235792	HTA2	-		chrII	415982	416906	AAC3	+
chrII	236491	236887	HTB2	+		chrII	418906	419164	YBR085C-A	-
chrII	237152	237467	ECM15	-		chrII	420200	423041	IST2	-
chrII	255372	255684	HHF1	-		chrII	443820	444693	FES1	-
chrII	256330	256741	HHT1	+		chrII	445061	447323	EXO84	-
chrII	257111	257975	IPP1	-		chrII	450880	451969	VID24	-
chrII	265491	265881	YBR013C	-		chrII	452657	453224	SND3	+
chrII	266377	266450	YNCB0007W	+		chrII	462869	465770	CYC8	-
chrII	266724	267336	GRX7	-		chrII	465565	466048	YBR113W	+
chrII	298291	299950	RKM3	+		chrII	469747	473926	LYS2	-
chrII	300165	301254	RPL4A	+		chrII	474198	474726	YBR116C	-
chrII	301518	301821	YBR032W	+		chrII	474391	476437	TKL2	-
chrII	301943	304703	EDS1	+		chrII	477670	479047	TEF2	+
chrII	326791	326865	YNCB0011C	-		chrII	479337	480323	MUD1	+
chrII	331832	332360	FMP23	+		chrII	487198	488380	PTC4	-
chrII	332830	333812	RPS11B	+		chrII	488904	490392	TPS1	-
chrII	344601	347301	PRP6	-		chrII	490849	491056	MEO1	+
chrII	347602	347686	YNCB0012W	+		chrII	490926	491070	YBR126W-B	+
chrII	347878	349384	MRX18	+		chrII	491268	492822	VMA2	-
chrII	350826	350898	YNCB0013W	+		chrII	501803	504287	HSL7	-
chrII	351254	351455	MNC1	+		chrII	504242	504644	YBR134W	+
chrII	351292	351451	YBR056C-B	-		chrII	504853	505306	CKS1	+
chrII	372102	372735	TIP1	-		chrII	541208	544493	TBS1	-
chrII	373860	375690	BAP2	-		chrII	545027	545978	APD1	+
chrII	376573	378433	TAT1	-		chrII	553542	554310	ICS2	-
chrII	376609	378633	TBRT	+		chrII	556548	558198	AMN1	+
chrII	379220	379934	ALG14	-		chrII	563202	564570	TOS1	-
chrII	380410	381046	YBR071W	+		chrII	565230	565428	YSY6	+
chrII	382029	382674	HSP26	+		chrII	591711	592774	RPS6B	-
chrII	382859	383021	YBR072C-A	-		chrII	593505	594864	SMP1	-
chrII	383111	385988	RDH54	+		chrII	604507	605508	RPS9B	+
chrII	390226	391291	ECM8	+		chrII	605965	606277	YBR190W	+
chrII	391350	391617	YBR076C-A	-		chrII	606269	607140	RPL21A	+
chrII	391804	392293	SLM4	-		chrII	612235	613900	PGI1	-
chrII	393122	394742	ECM33	+		chrII	614023	614173	YBR196C-A	-
chrII	401252	405251	SPT7	-		chrII	614525	614630	YBR196C-B	-
chrII	405877	405949	YNCB0015W	+		chrII	615202	615856	YBR197C	-
chrII	405959	406031	YNCB0016W	+		chrII	624492	624696	MIN7	-
chrII	406627	407169	UBC4	-		chrII	625771	628309	MCM7	+
chrII	409168	410629	TEC1	+		chrII	629167	631942	COS111	+
chrII	414185	415261	RPL19A	-		chrII	679548	680050	OM14	-
chrII	415982	416906	AAC3	+		chrII	680361	680562	COQ21	+
chrII	418906	419164	YBR085C-A	-		chrII	680687	681862	LSR1	-
chrII	420200	423041	IST2	-		chrIII	15797	16880	CHA1	-
chrII	443820	444693	FES1	-		chrIII	17289	18561	VAC17	+
chrII	445061	447323	EXO84	-		chrIII	27928	28936	KAR4	+
chrII	450880	451969	VID24	-		chrIII	29107	29809	RE	.
chrII	452657	453224	SND3	+		chrIII	48652	50221	PDI1	-
chrII	462869	465770	CYC8	-		chrIII	50132	50627	YCL041C	-
chrII	465565	466048	YBR113W	+		chrIII	50583	50943	YCL042W	+
chrII	469747	473926	LYS2	-		chrIII	50837	52340	GLK1	+
chrII	474198	474726	YBR116C	-		chrIII	52644	54882	GID7	+
chrII	474391	476437	TKL2	-		chrIII	65933	68333	HIS4	-
chrII	477670	479047	TEF2	+		chrIII	68598	69921	BIK1	-
chrII	479337	480323	MUD1	+		chrIII	76017	77919	AGP1	-
chrII	487198	488380	PTC4	-		chrIII	78948	79296	YCL023C	-
chrII	488904	490392	TPS1	-		chrIII	79161	82275	KCC4	+
chrII	490849	491056	MEO1	+		chrIII	113769	114024	YCL001W-B	+
chrII	490926	491070	YBR126W-B	+		chrIII	119574	120318	YCP4	-
chrII	491268	492822	VMA2	-		chrIII	120945	122328	CIT2	-
chrII	493080	494115	ATG14	-		chrIII	122529	123003	YCR006C	-
chrII	501803	504287	HSL7	-		chrIII	123576	123648	SUF2	-
chrII	504242	504644	YBR134W	+		chrIII	127715	127789	YNCC0005W	+
chrII	504853	505306	CKS1	+		chrIII	133723	136873	ADP1	-
chrII	541208	544493	TBS1	-		chrIII	137745	138996	PGK1	+
chrII	545027	545978	APD1	+		chrIII	138401	139049	YCR013C	-
chrII	551103	553200	SLI15	-		chrIII	139184	140933	POL4	-
chrII	553542	554310	ICS2	-		chrIII	156108	157107	HSP30	-
chrII	556548	558198	AMN1	+		chrIII	157420	157765	YCR022C	-
chrII	558684	559728	IFA38	+		chrIII	158537	160373	YCR023C	-
chrII	563202	564570	TOS1	-		chrIII	160743	162222	SLM5	-
chrII	565230	565428	YSY6	+		chrIII	162598	162865	YCR024C-B	-
chrII	565722	567480	EXO5	+		chrIII	162944	163067	PMP1	-
chrII	589740	591459	DTR1	+		chrIII	163445	163856	YCR025C	-
chrII	591711	592774	RPS6B	-		chrIII	164110	166339	NPP1	-
chrII	593505	594864	SMP1	-		chrIII	225562	227458	TVS1	+
chrII	604507	605508	RPS9B	+		chrIII	227941	228042	SUP61	+
chrII	605965	606277	YBR190W	+		chrIII	228094	228505	YCR064C	-
chrII	606269	607140	RPL21A	+		chrIII	228317	228791	BUD31	+
chrII	610613	611882	MSI1	-		chrIII	229309	231004	HCM1	+
chrII	612235	613900	PGI1	-		chrIII	295483	295556	YNCC0014W	+
chrII	614023	614173	YBR196C-A	-		chrIII	315996	316188	YCR108C	-
chrII	614525	614630	YBR196C-B	-		chrIV	133436	134723	LYS20	+
chrII	615202	615856	YBR197C	-		chrIV	232651	233887	VCX1	+
chrII	616126	618523	TAF5	-		chrIV	234926	235853	PCL2	+
chrII	624492	624696	MIN7	-		chrIV	306925	307789	RPS16B	-
chrII	625771	628309	MCM7	+		chrIV	308423	309388	RPL13A	+
chrII	629167	631942	COS111	+		chrIV	320667	321552	RXT3	-
chrII	642582	642900	YBR209W	+		chrIV	322225	322988	RPL31A	+
chrII	643006	643078	YNCB0017C	-		chrIV	352876	355378	MBP1	+
chrII	645166	645238	YNCB0018W	+		chrIV	355673	356759	PSA1	-
chrII	645549	645978	ERV15	+		chrIV	359576	359672	YNCD0003W	+
chrII	676356	679221	ROT2	-		chrIV	359824	361285	MCH1	-
chrII	679548	680050	OM14	-		chrIV	365067	365874	KNH1	-
chrII	680361	680562	COQ21	+		chrIV	366738	368211	STP4	-
chrII	680687	681862	LSR1	-		chrIV	408450	409857	DIA3	-
chrII	682178	683090	SWC5	-		chrIV	409807	410056	YDL022C-A	-
chrII	773921	774356	YBR285W	+		chrIV	410378	410451	YNCD0004W	+
chrII	774699	776313	APE3	+		chrIV	411760	412081	YDL023C	-
chrII	776570	777854	YBR287W	+		chrIV	411824	413000	GPD1	+
chrII	778011	779463	APM3	-		chrIV	415112	416708	RPN4	-
chrIII	15797	16880	CHA1	-		chrIV	433496	433994	APC11	+
chrIII	17289	18561	VAC17	+		chrIV	434263	434336	YNCD0005C	-
chrIII	27928	28936	KAR4	+		chrIV	447983	449276	RMD1	+
chrIII	29107	29809	RE	.		chrIV	450219	452475	NTH1	-
chrIII	48652	50221	PDI1	-		chrIV	463433	464996	GAL3	+
chrIII	50132	50627	YCL041C	-		chrIV	465050	465383	YDR010C	-
chrIII	50583	50943	YCL042W	+		chrIV	465918	470424	SNQ2	+
chrIII	50837	52340	GLK1	+		chrIV	489507	490896	SES1	+
chrIII	52644	54882	GID7	+		chrIV	491016	491502	FYV1	+
chrIII	64674	65568	RRP7	-		chrIV	491514	492324	RPS11A	+
chrIII	65933	68333	HIS4	-		chrIV	508146	509109	MRH1	+
chrIII	68598	69921	BIK1	-		chrIV	509736	512109	LYS14	-
chrIII	76017	77919	AGP1	-		chrIV	535191	538467	ENA1	-
chrIII	76959	77352	YCLX09W	+		chrIV	539802	540414	RSM10	+
chrIII	78948	79296	YCL023C	-		chrIV	540600	541203	YDR042C	-
chrIII	79161	82275	KCC4	+		chrIV	541601	541700	SNR47	-
chrIII	113769	114024	YCL001W-B	+		chrIV	542673	543369	NRG1	-
chrIII	119574	120318	YCP4	-		chrIV	546641	547628	HEM13	+
chrIII	120945	122328	CIT2	-		chrIV	547977	548310	RPC11	-
chrIII	122529	123003	YCR006C	-		chrIV	548761	550576	BAP3	-
chrIII	123576	123648	SUF2	-		chrIV	555725	556472	TPI1	-
chrIII	127715	127789	YNCC0005W	+		chrIV	567722	568703	TGL2	-
chrIII	133723	136873	ADP1	-		chrIV	568881	568953	YNCD0011W	+
chrIII	137745	138996	PGK1	+		chrIV	568963	569035	YNCD0012W	+
chrIII	138401	139049	YCR013C	-		chrIV	569233	569770	UBC5	-
chrIII	139184	140933	POL4	-		chrIV	589760	591344	IPT1	-
chrIII	141216	142170	CTO1	-		chrIV	592438	592948	SNF11	+
chrIII	142363	142546	SNR33	-		chrIV	593892	596583	TPS2	+
chrIII	142700	142771	SUF16	-		chrIV	597155	598082	PPH3	+
chrIII	155319	155556	HTL1	+		chrIV	598467	599688	RAD55	+
chrIII	156108	157107	HSP30	-		chrIV	600792	601809	SED1	+
chrIII	157420	157765	YCR022C	-		chrIV	602197	602869	SHU2	-
chrIII	158537	160373	YCR023C	-		chrIV	631281	636120	DNF2	+
chrIII	160743	162222	SLM5	-		chrIV	635839	636175	YDR094W	+
chrIII	162598	162865	YCR024C-B	-		chrIV	636116	636527	YDR095C	-
chrIII	162944	163067	PMP1	-		chrIV	718815	720303	MRX16	-
chrIII	163445	163856	YCR025C	-		chrIV	720961	721297	YDR133C	-
chrIII	164110	166339	NPP1	-		chrIV	721070	721481	CCW22	-
chrIII	167369	167999	RHB1	-		chrIV	723003	727551	YCF1	-
chrIII	168300	168372	YNCC0010C	-		chrIV	764177	765155	CTH1	-
chrIII	177182	177282	SNR65	+		chrIV	765705	766503	GIR2	+
chrIII	177499	178220	RPS14A	-		chrIV	766735	767971	ENT5	-
chrIII	178609	178798	SNR189	-		chrIV	768402	768753	YDR154C	-
chrIII	225562	227458	TVS1	+		chrIV	768511	769000	CPR1	-
chrIII	227941	228042	SUP61	+		chrIV	769524	769938	RPA14	+
chrIII	228094	228505	YCR064C	-		chrIV	806620	807748	HSP42	+
chrIII	228317	228791	BUD31	+		chrIV	810564	811632	ARG82	-
chrIII	229309	231004	HCM1	+		chrIV	812109	812850	HMO1	+
chrIII	295483	295556	YNCC0014W	+		chrIV	878658	883927	YDR210C-D	-
chrIII	315996	316188	YCR108C	-		chrIV	882604	883927	YDR210C-C	-
chrIV	83547	83618	YNCD0001W	+		chrIV	884360	884493	YNCD0017W	+
chrIV	116320	116866	ARF1	+		chrIV	884726	886865	GCD6	+
chrIV	117663	118517	RPL35A	+		chrIV	889750	892492	UPC2	+
chrIV	118706	121592	UFD2	-		chrIV	892874	893927	AHA1	+
chrIV	126786	130002	VMA1	+		chrIV	894088	894502	YDR215C	-
chrIV	127635	129000	S000002344_C	+		chrIV	954287	954947	TRS23	+
chrIV	127635	129000	VDE	+		chrIV	955132	955333	YDR246W-A	+
chrIV	130406	130484	RPL41A	-		chrIV	956012	957398	VHS1	+
chrIV	130870	131833	MRX19	-		chrIV	971807	974243	HSP78	-
chrIV	133436	134723	LYS20	+		chrIV	974630	975782	YAP6	-
chrIV	135178	135436	INH1	+		chrIV	976716	977229	SWM1	-
chrIV	149202	155640	GLT1	-		chrIV	987533	992349	YDR261C-D	-
chrIV	156317	157904	UGA3	+		chrIV	991026	992349	YDR261C-C	-
chrIV	219661	220771	PPH21	-		chrIV	992831	992902	YNCD0020W	+
chrIV	221723	221801	RPL41B	-		chrIV	993133	993952	YDR262W	+
chrIV	222426	223740	SRF1	+		chrIV	1012251	1012959	BSC2	+
chrIV	227392	228715	LYS21	+		chrIV	1013475	1013643	PMP3	-
chrIV	229170	229431	STF1	+		chrIV	1014400	1015702	MTH1	-
chrIV	229905	230527	RPP1B	+		chrIV	1017000	1017318	YDR278C	-
chrIV	231023	231899	YDL129W	+		chrIV	1017206	1017278	YNCD0021C	-
chrIV	232651	233887	VCX1	+		chrIV	1079047	1080199	GIC2	-
chrIV	234926	235853	PCL2	+		chrIV	1081127	1084316	SUM1	-
chrIV	236156	238664	CDC48	-		chrIV	1149950	1150520	FCF1	-
chrIV	239018	239606	HNT1	-		chrIV	1150841	1150941	YNCD0024C	-
chrIV	240258	241197	YDL124W	+		chrIV	1150880	1151183	YDR340W	+
chrIV	241417	241840	SNA4	+		chrIV	1151802	1153626	YDR341C	-
chrIV	306925	307789	RPS16B	-		chrIV	1154215	1155928	HXT7	-
chrIV	308423	309388	RPL13A	+		chrIV	1159607	1161320	HXT6	-
chrIV	320667	321552	RXT3	-		chrIV	1162005	1162449	YDR344C	-
chrIV	322225	322988	RPL31A	+		chrIV	1162956	1164660	HXT3	-
chrIV	323216	323471	SNR63	-		chrIV	1233277	1233517	SDH6	-
chrIV	352876	355378	MBP1	+		chrIV	1234217	1236125	ARO10	+
chrIV	355673	356759	PSA1	-		chrIV	1236557	1238004	YRA1	+
chrIV	359576	359672	YNCD0003W	+		chrIV	1238311	1238850	COI1	-
chrIV	359824	361285	MCH1	-		chrIV	1243229	1245758	EFT2	+
chrIV	365067	365874	KNH1	-		chrIV	1246083	1247982	MUS81	+
chrIV	366738	368211	STP4	-		chrIV	1254936	1256847	UBA2	-
chrIV	369770	370706	SIT4	+		chrIV	1257007	1257079	SUF3	-
chrIV	387512	388901	PUS9	-		chrIV	1257357	1258056	YDR391C	-
chrIV	391782	392127	YDL034W	+		chrIV	1277645	1278437	MRP20	+
chrIV	392658	393912	SLM3	-		chrIV	1279209	1283799	PDR15	+
chrIV	408450	409857	DIA3	-		chrIV	1298431	1301011	SYF1	+
chrIV	409807	410056	YDL022C-A	-		chrIV	1301554	1301926	YDR417C	-
chrIV	410378	410451	YNCD0004W	+		chrIV	1301615	1302113	RPL12B	+
chrIV	411760	412081	YDL023C	-		chrIV	1344516	1345062	APT2	-
chrIV	411824	413000	GPD1	+		chrIV	1345646	1346039	YDR442W	+
chrIV	413952	414888	GPM2	+		chrIV	1345675	1349938	SSN2	-
chrIV	415112	416708	RPN4	-		chrIV	1361119	1362181	YHP1	-
chrIV	417662	421514	OSH2	-		chrIV	1362877	1364902	PPN1	+
chrIV	433496	433994	APC11	+		chrIV	1399705	1401214	UGO1	-
chrIV	434263	434336	YNCD0005C	-		chrIV	1401769	1402564	RPL27B	+
chrIV	437771	437853	YNCD0006W	+		chrIV	1431967	1434268	PKH1	-
chrIV	438046	439360	RPT2	+		chrIV	1434499	1434991	YDR491C	-
chrIV	447983	449276	RMD1	+		chrIV	1434923	1435874	IZH1	+
chrIV	450219	452475	NTH1	-		chrIV	1466452	1468444	GNP1	-
chrIV	463433	464996	GAL3	+		chrIV	1468225	1468573	YDR509W	+
chrIV	465050	465383	YDR010C	-		chrIV	1469399	1469705	SMT3	+
chrIV	465918	470424	SNQ2	+		chrIV	1487541	1488990	AGE1	-
chrIV	471852	472941	RPL4B	+		chrIV	1489402	1489492	YDR524W-C	+
chrIV	473156	473783	PSF1	+		chrIV	1489597	1489798	YDR524C-B	-
chrIV	488071	488662	ATG31	-		chrIV	1489870	1489990	YDR524C-A	-
chrIV	488796	488870	YNCD0007C	-		chrIV	1489904	1490234	API2	+
chrIV	489507	490896	SES1	+		chrIV	1490595	1490835	SNA2	+
chrIV	491016	491502	FYV1	+		chrIV	1491074	1491545	YDR526C	-
chrIV	491514	492324	RPS11A	+		chrIV	1491093	1492413	RBA50	+
chrIV	508146	509109	MRH1	+		chrV	6125	6464	YEL074W	+
chrIV	509736	512109	LYS14	-		chrV	7229	7553	YEL073C	-
chrIV	514042	519356	YDR034C-D	-		chrV	16354	17845	DLD3	+
chrIV	518039	519356	YDR034C-C	-		chrV	31693	33466	CAN1	-
chrIV	519742	519826	YNCD0008W	+		chrV	34406	36254	NPR2	+
chrIV	520515	520692	YDR034C-A	-		chrV	40045	41953	PRB1	-
chrIV	520971	521043	YNCD0009W	+		chrV	42399	42624	SOM1	-
chrIV	521313	521469	YDR034W-B	+		chrV	42651	42960	HHY1	+
chrIV	535191	538467	ENA1	-		chrV	52720	53218	RPL12A	-
chrIV	539802	540414	RSM10	+		chrV	52907	53255	YEL053W-A	+
chrIV	540600	541203	YDR042C	-		chrV	53900	56102	MAK10	-
chrIV	541601	541700	SNR47	-		chrV	67628	68792	GLY1	-
chrIV	542673	543369	NRG1	-		chrV	68839	69265	YEL045C	-
chrIV	547977	548310	RPC11	-		chrV	69756	70257	IES6	+
chrIV	548761	550576	BAP3	-		chrV	83049	84552	ANP1	-
chrIV	551859	552948	HEM12	+		chrV	85044	85545	UTR5	-
chrIV	553253	555152	VMS1	+		chrV	85612	86215	YEL034C-A	-
chrIV	555725	556472	TPI1	-		chrV	85675	86149	HYP2	+
chrIV	557055	558060	DET1	-		chrV	86178	86598	MTC7	+
chrIV	567722	568703	TGL2	-		chrV	86603	86685	YNCE0005W	+
chrIV	568881	568953	YNCD0011W	+		chrV	86936	89852	MCM3	+
chrIV	568963	569035	YNCD0012W	+		chrV	87039	87201	YEL032C-A	-
chrIV	569233	569770	UBC5	-		chrV	100132	100204	IMT4	+
chrIV	578662	579112	AIM7	+		chrV	117182	117380	YEL020C-B	-
chrIV	579457	580452	RPS13	+		chrV	117210	117474	TIM9	+
chrIV	580686	581784	RRG1	+		chrV	117666	118035	RPR1	-
chrIV	588826	589402	PAA1	-		chrV	118616	120299	PXP1	-
chrIV	589760	591344	IPT1	-		chrV	121454	121988	YEL018C-A	-
chrIV	592438	592948	SNF11	+		chrV	121470	122310	EAF5	+
chrIV	593892	596583	TPS2	+		chrV	122797	122929	PMP2	-
chrIV	597155	598082	PPH3	+		chrV	123656	124670	GTT3	+
chrIV	598467	599688	RAD55	+		chrV	133119	135234	GLC3	+
chrIV	600792	601809	SED1	+		chrV	135424	135497	YNCE0009C	-
chrIV	602197	602869	SHU2	-		chrV	138665	138737	YNCE0010W	+
chrIV	618496	619645	SLU7	-		chrV	138917	139763	GCN4	-
chrIV	619968	620041	YNCD0013C	-		chrV	140511	140892	YEL008W	+
chrIV	631281	636120	DNF2	+		chrV	140725	140818	YEL008C-A	-
chrIV	635839	636175	YDR094W	+		chrV	141891	143892	MIT1	+
chrIV	636116	636527	YDR095C	-		chrV	153519	155808	MNN1	+
chrIV	644177	644930	GRX3	-		chrV	175247	176012	TIR1	+
chrIV	645152	645224	YNCD0014C	-		chrV	221845	222403	YER034W	+
chrIV	667003	667858	ARP10	+		chrV	222638	223076	EDC2	+
chrIV	668006	668080	YNCD0015C	-		chrV	223366	225199	ARB1	-
chrIV	703233	704244	SWF1	+		chrV	240031	241501	ACA1	-
chrIV	704483	709250	ARO1	+		chrV	260932	261046	YER053C-A	-
chrIV	718815	720303	MRX16	-		chrV	262051	263698	GIP2	-
chrIV	720961	721297	YDR133C	-		chrV	269422	270185	RPL34A	-
chrIV	721070	721481	CCW22	-		chrV	270736	271126	HMF1	-
chrIV	723003	727551	YCF1	-		chrV	282704	284222	VHR2	-
chrIV	764177	765155	CTH1	-		chrV	285240	286914	ICL1	-
chrIV	765705	766503	GIR2	+		chrV	291702	292203	YER066C-A	-
chrIV	766735	767971	ENT5	-		chrV	292065	292551	RGI1	+
chrIV	768402	768753	YDR154C	-		chrV	292239	292563	YER067C-A	-
chrIV	768511	769000	CPR1	-		chrV	293049	294813	MOT2	+
chrIV	769524	769938	RPA14	+		chrV	304029	305592	ALD5	+
chrIV	769930	770332	YDR157W	+		chrV	306322	307196	RPS24A	+
chrIV	770356	771454	HOM2	+		chrV	312022	312095	YNCE0016C	-
chrIV	796192	802222	SEC7	-		chrV	312589	313498	YER076C	-
chrIV	802730	802802	YNCD0016C	-		chrV	319962	321846	AIM9	+
chrIV	803194	804517	YDR170W-A	+		chrV	322211	322762	SRG1	+
chrIV	806620	807748	HSP42	+		chrV	322685	324095	SER3	+
chrIV	808323	810381	SUP35	+		chrV	333175	335188	DOT6	-
chrIV	832858	835492	SND1	-		chrV	335695	336019	YER088C-A	-
chrIV	836227	836746	YDR187C	-		chrV	335926	336073	YER088W-B	+
chrIV	836420	838061	CCT6	+		chrV	335945	337340	PTC2	-
chrIV	878658	883927	YDR210C-D	-		chrV	337948	339472	TRP2	+
chrIV	882604	883927	YDR210C-C	-		chrV	339863	342167	MET6	-
chrIV	884360	884493	YNCD0017W	+		chrV	342389	342611	YER091C-A	-
chrIV	884726	886865	GCD6	+		chrV	354933	355005	YNCE0018W	+
chrIV	889750	892492	UPC2	+		chrV	355139	355469	YER097W	+
chrIV	892874	893927	AHA1	+		chrV	355465	357730	UBP9	+
chrIV	894088	894502	YDR215C	-		chrV	363099	363702	RPS8B	+
chrIV	914316	914712	HTB1	-		chrV	364588	366517	SSA4	+
chrIV	915529	915928	HTA1	+		chrV	395347	396172	SLX8	-
chrIV	916485	917154	ADK1	+		chrV	396768	397653	RPL23B	+
chrIV	917570	921647	SIR4	+		chrV	407341	409063	DSE1	-
chrIV	946311	946400	SUP2	+		chrV	431128	431220	SNR52	-
chrIV	946806	948456	AMD2	+		chrV	434540	434612	YNCE0021C	-
chrIV	954287	954947	TRS23	+		chrV	441372	441819	YER137C	-
chrIV	955132	955333	YDR246W-A	+		chrV	441574	441880	YER137W-A	+
chrIV	956012	957398	VHS1	+		chrV	441986	442508	SCR1	+
chrIV	969989	971474	RKM4	-		chrV	460525	461740	FTR1	-
chrIV	971807	974243	HSP78	-		chrV	462385	462823	YER145C-A	-
chrIV	974630	975782	YAP6	-		chrV	462584	462866	LSM5	+
chrIV	976716	977229	SWM1	-		chrV	466207	467470	PEA2	-
chrIV	977520	979209	EXG2	-		chrV	468369	468816	SPI1	+
chrIV	980973	981055	YNCD0019C	-		chrV	474040	474805	PET122	-
chrIV	981461	982778	YDR261W-A	+		chrV	475019	476228	OXA1	+
chrIV	981461	986775	YDR261W-B	+		chrV	488856	490578	YER158C	-
chrIV	987533	992349	YDR261C-D	-		chrV	491486	491702	YER158W-A	+
chrIV	991026	992349	YDR261C-C	-		chrV	491529	491958	BUR6	-
chrIV	992831	992902	YNCD0020W	+		chrV	492351	492424	YNCE0028C	-
chrIV	993133	993952	YDR262W	+		chrV	492855	498124	YER160C	-
chrIV	1010175	1011273	DON1	+		chrV	521028	522669	CCA1	-
chrIV	1011588	1011960	YDR274C	-		chrV	523368	525759	RPH1	+
chrIV	1012251	1012959	BSC2	+		chrV	541689	545055	ECM32	+
chrIV	1013475	1013643	PMP3	-		chrV	545610	546414	BMH1	+
chrIV	1014400	1015702	MTH1	-		chrV	556295	558680	TOG1	-
chrIV	1017000	1017318	YDR278C	-		chrV	559453	560365	PUG1	+
chrIV	1017206	1017278	YNCD0021C	-		chrVI	51349	52972	YFL040W	+
chrIV	1073734	1075171	PFU1	-		chrVI	53259	54696	ACT1	-
chrIV	1075471	1075544	YNCD0022C	-		chrVI	55365	55986	YPT1	-
chrIV	1075864	1077853	PMT7	+		chrVI	74871	75192	YFL032W	+
chrIV	1079047	1080199	GIC2	-		chrVI	75178	76147	HAC1	+
chrIV	1081127	1084316	SUM1	-		chrVI	76013	76115	YFL031C-A	-
chrIV	1089218	1090079	PIB1	-		chrVI	76830	77988	AGX1	+
chrIV	1090432	1092511	RAD34	-		chrVI	93498	95010	FRS2	-
chrIV	1093762	1095178	OMS1	+		chrVI	95760	96615	YFL021C-A	-
chrIV	1095369	1095461	YNCD0023C	-		chrVI	95965	97498	GAT1	+
chrIV	1149950	1150520	FCF1	-		chrVI	101375	101478	SUF9	+
chrIV	1150841	1150941	YNCD0024C	-		chrVI	101627	103127	LPD1	-
chrIV	1150880	1151183	YDR340W	+		chrVI	104700	106236	MDJ1	-
chrIV	1151802	1153626	YDR341C	-		chrVI	106414	106732	YFL015W-A	+
chrIV	1154215	1155928	HXT7	-		chrVI	106468	106963	YFL015C	-
chrIV	1159607	1161320	HXT6	-		chrVI	107255	107585	HSP12	+
chrIV	1162005	1162449	YDR344C	-		chrVI	174264	176391	GSY1	-
chrIV	1162956	1164660	HXT3	-		chrVI	177041	180743	AIP5	-
chrIV	1175828	1175901	EMT1	+		chrVI	220506	221418	RPL2A	-
chrIV	1176119	1178174	ATP22	-		chrVI	221713	221967	RUF23	+
chrIV	1201749	1201822	YNCD0026W	+		chrVI	222089	222959	RRT5	-
chrIV	1202127	1202397	SEM1	+		chrVI	224325	224769	QCR6	-
chrIV	1230166	1233196	RGA2	+		chrVI	225019	225958	PHO4	-
chrIV	1233277	1233517	SDH6	-		chrVI	226021	226309	YFR034W-A	+
chrIV	1234217	1236125	ARO10	+		chrVI	226120	226465	YFR035C	-
chrIV	1236557	1238004	YRA1	+		chrVI	226687	226760	YNCF0014C	-
chrIV	1238311	1238850	COI1	-		chrVI	226962	227337	CDC26	+
chrIV	1239491	1239824	RPP2B	+		chrVI	252504	253329	RPN12	+
chrIV	1239959	1240676	NKP1	-		chrVI	253428	253734	YFR052C-A	-
chrIV	1243229	1245758	EFT2	+		chrVI	253591	255049	HXK1	-
chrIV	1246083	1247982	MUS81	+		chrVI	263956	264325	YFR056C	-
chrIV	1254936	1256847	UBA2	-		chrVI	264203	265226	IRC7	+
chrIV	1257007	1257079	SUF3	-		chrVI	269060	269516	YFR057W	+
chrIV	1257357	1258056	YDR391C	-		chrVII	22303	23203	FZF1	+
chrIV	1277645	1278437	MRP20	+		chrVII	23934	25395	HXK2	+
chrIV	1279209	1283799	PDR15	+		chrVII	25717	27484	RTG2	-
chrIV	1298431	1301011	SYF1	+		chrVII	73339	73711	MTC3	+
chrIV	1301554	1301926	YDR417C	-		chrVII	73828	73902	YNCG0002C	-
chrIV	1301615	1302113	RPL12B	+		chrVII	115487	115583	YNCG0004W	+
chrIV	1303173	1305072	RAD30	+		chrVII	116058	117561	ARO8	+
chrIV	1305629	1305712	YNCD0028W	+		chrVII	122268	122341	YNCG0005W	+
chrIV	1344516	1345062	APT2	-		chrVII	122693	123305	EMP24	-
chrIV	1345646	1346039	YDR442W	+		chrVII	148228	148588	RPS26A	-
chrIV	1345675	1349938	SSN2	-		chrVII	148823	148964	YGL188C-A	-
chrIV	1350289	1352353	YDR444W	+		chrVII	149342	149516	YGL188C	-
chrIV	1352181	1352589	YDR445C	-		chrVII	149703	150171	COX4	-
chrIV	1352465	1352538	YNCD0029C	-		chrVII	154614	156012	STR3	-
chrIV	1354828	1355553	RPS17B	-		chrVII	156542	157285	MND1	-
chrIV	1356064	1357369	ADA2	+		chrVII	254640	255294	RPL1B	+
chrIV	1359922	1360798	RPS18A	+		chrVII	270996	272139	SCS3	+
chrIV	1361119	1362181	YHP1	-		chrVII	272519	274322	MET13	+
chrIV	1362877	1364902	PPN1	+		chrVII	287349	287455	YNCG0009C	-
chrIV	1399705	1401214	UGO1	-		chrVII	310966	311927	RPL28	+
chrIV	1401769	1402564	RPL27B	+		chrVII	311504	311933	YGL102C	-
chrIV	1402918	1403042	SNR13	+		chrVII	312192	312840	YGK1	+
chrIV	1403321	1404173	TRS31	+		chrVII	319780	319852	YNCG0011W	+
chrIV	1428353	1428980	RIB3	-		chrVII	325330	326161	TOS8	+
chrIV	1429187	1430789	PAC11	-		chrVII	345835	346201	YGL088W	+
chrIV	1431967	1434268	PKH1	-		chrVII	345985	346230	SNR10	+
chrIV	1434499	1434991	YDR491C	-		chrVII	346405	346904	MMS2	-
chrIV	1434923	1435874	IZH1	+		chrVII	368752	371254	HSF1	+
chrIV	1450197	1450853	RPL37B	-		chrVII	371002	371362	YGL072C	-
chrIV	1451352	1452918	PLM2	+		chrVII	383653	384766	PUS2	+
chrIV	1453309	1454464	SAM2	-		chrVII	384501	384651	YGL063C-A	-
chrIV	1459727	1461554	GMC1	-		chrVII	385195	388732	PYC1	+
chrIV	1461714	1461829	YNCD0031C	-		chrVII	396034	397618	SDS23	-
chrIV	1462357	1465786	GIN4	-		chrVII	398627	400160	OLE1	+
chrIV	1466452	1468444	GNP1	-		chrVII	405469	405541	YNCG0017W	+
chrIV	1468225	1468573	YDR509W	+		chrVII	405775	406597	TYW3	+
chrIV	1469399	1469705	SMT3	+		chrVII	411551	412160	ALG13	+
chrIV	1469694	1469811	YDR510C-A	-		chrVII	412293	412367	YNCG0018C	-
chrIV	1470016	1470418	SDH7	+		chrVII	425361	426804	OCH1	-
chrIV	1474973	1476476	EMI2	-		chrVII	427296	427947	PNC1	-
chrIV	1477238	1478357	GRH1	+		chrVII	431547	433062	MIG1	-
chrIV	1487541	1488990	AGE1	-		chrVII	433213	433579	YGL034C	-
chrIV	1489402	1489492	YDR524W-C	+		chrVII	439090	439638	RPL30	+
chrIV	1489597	1489798	YDR524C-B	-		chrVII	440062	440425	CGR1	+
chrIV	1489870	1489990	YDR524C-A	-		chrVII	440715	440807	YNCG0020C	-
chrIV	1489904	1490234	API2	+		chrVII	441280	442909	SCW11	-
chrIV	1490595	1490835	SNA2	+		chrVII	443641	446143	CWH41	-
chrIV	1491074	1491545	YDR526C	-		chrVII	469091	472298	PDR1	-
chrIV	1491093	1492413	RBA50	+		chrVII	472854	474276	ERG4	+
chrV	5344	5713	YEL075C	-		chrVII	479909	482666	PMA1	-
chrV	6125	6464	YEL074W	+		chrVII	482940	483027	YGL007C-A	-
chrV	7229	7553	YEL073C	-		chrVII	483259	483637	BRP1	+
chrV	16354	17845	DLD3	+		chrVII	514553	516416	SNU71	+
chrV	31693	33466	CAN1	-		chrVII	516942	520863	MSB2	+
chrV	34406	36254	NPR2	+		chrVII	527631	528504	DPC29	+
chrV	36534	39537	CIN8	-		chrVII	529256	529586	YGR022C	-
chrV	40045	41953	PRB1	-		chrVII	529263	530919	MTL1	+
chrV	42399	42624	SOM1	-		chrVII	536056	541325	YGR027W-B	+
chrV	42651	42960	HHY1	+		chrVII	541849	541921	YNCG0022W	+
chrV	52149	52320	SNR80	-		chrVII	542202	543291	MSP1	+
chrV	52720	53218	RPL12A	-		chrVII	543552	544205	ERV1	+
chrV	52907	53255	YEL053W-A	+		chrVII	544576	544648	YNCG0023C	-
chrV	53900	56102	MAK10	-		chrVII	546440	547469	IMO32	+
chrV	59669	60851	RML2	-		chrVII	546808	547300	NAG1	-
chrV	61351	61433	SNR67	+		chrVII	557071	557422	YGR035C	-
chrV	61698	61789	SNR53	+		chrVII	557564	557786	YGR035W-A	+
chrV	61889	61960	YNCE0004C	-		chrVII	558148	558868	CAX4	-
chrV	65384	66797	FRD1	-		chrVII	575397	576504	KSS1	+
chrV	67628	68792	GLY1	-		chrVII	577486	579130	BUD9	+
chrV	68839	69265	YEL045C	-		chrVII	591313	591877	SCM4	+
chrV	69756	70257	IES6	+		chrVII	592085	592442	YGR050C	-
chrV	83049	84552	ANP1	-		chrVII	592905	593229	YGR051C	-
chrV	85044	85545	UTR5	-		chrVII	593595	594705	FMP48	+
chrV	85612	86215	YEL034C-A	-		chrVII	596692	598621	YGR054W	+
chrV	85675	86149	HYP2	+		chrVII	599416	601141	MUP1	+
chrV	86178	86598	MTC7	+		chrVII	607562	609101	SPR3	+
chrV	86603	86685	YNCE0005W	+		chrVII	609583	609696	SNR48	+
chrV	86936	89852	MCM3	+		chrVII	610563	611493	ERG25	+
chrV	87039	87201	YEL032C-A	-		chrVII	622371	624786	YGR067C	-
chrV	100132	100204	IMT4	+		chrVII	625323	627084	ART5	-
chrV	100768	101251	VMA3	+		chrVII	654633	656322	CTT1	+
chrV	101942	102323	SNU13	+		chrVII	661748	661820	YNCG0027W	+
chrV	116166	116970	URA3	+		chrVII	662357	666071	UTP22	+
chrV	117182	117380	YEL020C-B	-		chrVII	700674	700756	YNCG0028W	+
chrV	117210	117474	TIM9	+		chrVII	700952	701048	YNCG0029C	-
chrV	117666	118035	RPR1	-		chrVII	702666	703116	YGR107W	+
chrV	118616	120299	PXP1	-		chrVII	703635	705051	CLB1	+
chrV	121454	121988	YEL018C-A	-		chrVII	725048	726479	YGR117C	-
chrV	121470	122310	EAF5	+		chrVII	726973	727730	RPS23A	+
chrV	122797	122929	PMP2	-		chrVII	730032	730821	COG2	-
chrV	123656	124670	GTT3	+		chrVII	731136	731210	YNCG0031W	+
chrV	128824	130561	VAC8	+		chrVII	731448	732927	MEP1	-
chrV	131081	131153	YNCE0008C	-		chrVII	736339	736411	YNCG0032W	+
chrV	131771	132551	UBC8	+		chrVII	736661	738203	PPT1	-
chrV	133119	135234	GLC3	+		chrVII	739121	739195	YNCG0033W	+
chrV	135424	135497	YNCE0009C	-		chrVII	763761	765606	TPO2	-
chrV	138665	138737	YNCE0010W	+		chrVII	765725	766064	YGR139W	+
chrV	138917	139763	GCN4	-		chrVII	770568	771972	VPS62	+
chrV	140511	140892	YEL008W	+		chrVII	772453	773686	BTN2	+
chrV	140725	140818	YEL008C-A	-		chrVII	774348	774421	YNCG0034W	+
chrV	141891	143892	MIT1	+		chrVII	779615	779687	SUF4	+
chrV	153519	155808	MNN1	+		chrVII	785275	785437	YGR146C-A	-
chrV	166236	166885	TMA20	-		chrVII	786053	786920	NAT2	-
chrV	167426	167586	SNR14	-		chrVII	787311	787779	RPL24B	-
chrV	167807	171818	SEC3	-		chrVII	789030	790329	GPC1	+
chrV	175247	176012	TIR1	+		chrVII	808628	809420	RTS3	-
chrV	177098	177170	YNCE0012W	+		chrVII	810226	810505	YGR161W-C	+
chrV	177834	178431	PRE1	+		chrVII	845648	845719	YNCG0039W	+
chrV	205250	206834	GCD11	+		chrVII	845892	846405	CBP4	-
chrV	207356	207428	YNCE0013W	+		chrVII	855263	856301	RNR4	-
chrV	207643	208474	CHO1	-		chrVII	857377	857491	YNCG0040C	-
chrV	218056	221287	ZRG8	-		chrVII	876668	878192	CRH1	-
chrV	221845	222403	YER034W	+		chrVII	878709	878815	YNCG0042C	-
chrV	222638	223076	EDC2	+		chrVII	880419	882231	HIP1	+
chrV	223366	225199	ARB1	-		chrVII	882811	883810	TDH3	-
chrV	240031	241501	ACA1	-		chrVII	884508	885741	PDX1	-
chrV	243179	243611	SPO73	+		chrVII	913502	914738	YGR210C	-
chrV	250285	250357	YNCE0014W	+		chrVII	915240	916701	ZPR1	+
chrV	250717	251002	ISD11	+		chrVII	920574	921788	RPS0A	+
chrV	256374	257958	HOM3	-		chrVII	924695	930815	CCH1	+
chrV	258736	259639	PIC2	-		chrVII	930952	931023	YNCG0043C	-
chrV	260932	261046	YER053C-A	-		chrVII	937123	938992	TOS2	-
chrV	262051	263698	GIP2	-		chrVII	939458	939672	SNR7-L	-
chrV	264891	265785	HIS1	-		chrVII	939493	939672	SNR7-S	-
chrV	266511	268113	FCY2	-		chrVII	939922	940804	PET54	+
chrV	269422	270185	RPL34A	-		chrVII	985971	986739	SOL4	+
chrV	270736	271126	HMF1	-		chrVII	988048	989419	MGA1	+
chrV	281709	282366	THO1	+		chrVII	991175	993521	RIE1	-
chrV	282704	284222	VHR2	-		chrVII	1000926	1002240	ENO1	+
chrV	285240	286914	ICL1	-		chrVII	1002522	1003962	COQ6	-
chrV	288442	288524	SUP19	-		chrVII	1004215	1004287	YNCG0046W	+
chrV	291702	292203	YER066C-A	-		chrVII	1004623	1006102	GND2	+
chrV	292065	292551	RGI1	+		chrVII	1007670	1010766	RAD2	-
chrV	292239	292563	YER067C-A	-		chrVII	1048797	1049958	SCW4	-
chrV	293049	294813	MOT2	+		chrVII	1050909	1051725	PXR1	-
chrV	301946	302327	TDA2	-		chrVIII	444	3311	YHL050C	-
chrV	302805	303195	VTC1	+		chrVIII	810	1293	YHL050W-A	+
chrV	304029	305592	ALD5	+		chrVIII	33192	34077	SBP1	-
chrV	306322	307196	RPS24A	+		chrVIII	35254	36025	RPL8A	-
chrV	308412	311199	PTP3	-		chrVIII	45928	47968	OCA5	-
chrV	312022	312095	YNCE0016C	-		chrVIII	48762	50580	WSC4	+
chrV	312589	313498	YER076C	-		chrVIII	54850	55849	SNF6	+
chrV	319962	321846	AIM9	+		chrVIII	56648	58790	RIM4	+
chrV	322211	322762	SRG1	+		chrVIII	104276	105091	RPL14B	+
chrV	322685	324095	SER3	+		chrVIII	115619	115901	TIM10	-
chrV	324271	325936	UTP7	-		chrVIII	116106	116179	YNCH0003C	-
chrV	333175	335188	DOT6	-		chrVIII	120090	121683	ERG11	-
chrV	335695	336019	YER088C-A	-		chrVIII	122549	122765	YHR007C-A	-
chrV	335926	336073	YER088W-B	+		chrVIII	122888	123590	SOD2	-
chrV	335945	337340	PTC2	-		chrVIII	124108	125680	TDA3	-
chrV	337948	339472	TRP2	+		chrVIII	126520	127492	RPL27A	+
chrV	339863	342167	MET6	-		chrVIII	143995	146062	YHR020W	+
chrV	342389	342611	YER091C-A	-		chrVIII	146241	146314	YNCH0006C	-
chrV	342854	343232	IES5	+		chrVIII	147870	148669	RPS27B	-
chrV	343319	347612	TSC11	-		chrVIII	149224	149680	ECM12	+
chrV	354933	355005	YNCE0018W	+		chrVIII	213184	214249	YHR054C	-
chrV	355139	355469	YER097W	+		chrVIII	214406	215116	RUF5-2	+
chrV	355465	357730	UBP9	+		chrVIII	214507	214702	YHR054W-A	+
chrV	363099	363702	RPS8B	+		chrVIII	214516	214690	YHR054C-B	-
chrV	364588	366517	SSA4	+		chrVIII	214532	214718	CUP1-2	-
chrV	395347	396172	SLX8	-		chrVIII	237003	237693	PCL5	+
chrV	396768	397653	RPL23B	+		chrVIII	237847	237939	YNCH0009C	-
chrV	404812	406387	YCK3	+		chrVIII	284838	286770	MSR1	-
chrV	407341	409063	DSE1	-		chrVIII	287080	288811	HXT4	-
chrV	431128	431220	SNR52	-		chrVIII	289141	289690	AHT1	+
chrV	432494	433958	GLC7	+		chrVIII	292942	293437	YHR095W	+
chrV	434540	434612	YNCE0021C	-		chrVIII	294668	296447	HXT5	-
chrV	435751	435824	YNCE0022C	-		chrVIII	297384	298609	PAL2	-
chrV	437951	438344	YER135C	-		chrVIII	374653	375100	SPL2	-
chrV	438699	438773	YNCE0023W	+		chrVIII	375708	377250	ARO9	+
chrV	441372	441819	YER137C	-		chrVIII	375737	376388	YHR137C-A	-
chrV	441574	441880	YER137W-A	+		chrVIII	381989	382751	RPL42B	-
chrV	441986	442508	SCR1	+		chrVIII	383537	384488	CHS7	+
chrV	443201	443275	YNCE0025C	-		chrVIII	385509	386487	DSE2	+
chrV	443755	449024	YER138C	-		chrVIII	387787	388726	DCD1	-
chrV	460525	461740	FTR1	-		chrVIII	388892	388995	SUF8	-
chrV	462385	462823	YER145C-A	-		chrVIII	388980	389337	YHR145C	-
chrV	462584	462866	LSM5	+		chrVIII	394454	396659	SKG6	-
chrV	466207	467470	PEA2	-		chrVIII	397250	398990	PEX28	+
chrV	468369	468816	SPI1	+		chrVIII	420372	422286	YAP1801	-
chrV	469456	469530	YNCE0026W	+		chrVIII	423071	423461	MPC2	+
chrV	469685	472424	UBP3	-		chrVIII	423723	424473	SOL3	+
chrV	484787	487193	COG3	+		chrVIII	450814	451153	YHR173C	-
chrV	487330	487402	YNCE0027C	-		chrVIII	451326	452640	ENO2	+
chrV	488856	490578	YER158C	-		chrVIII	452871	453441	CTR2	+
chrV	491486	491702	YER158W-A	+		chrVIII	454228	455527	FMO1	+
chrV	491529	491958	BUR6	-		chrVIII	504475	505530	RPS4B	-
chrV	492351	492424	YNCE0028C	-		chrVIII	506318	508709	MNL1	+
chrV	492855	498124	YER160C	-		chrVIII	543963	549346	YHR214C-B	-
chrV	521028	522669	CCA1	-		chrVIII	547909	549346	YHR214C-C	-
chrV	523368	525759	RPH1	+		chrIX	482	6147	YIL177C	-
chrV	541689	545055	ECM32	+		chrIX	23118	26106	CSS1	-
chrV	545610	546414	BMH1	+		chrIX	63027	68067	MLP2	-
chrV	546816	548079	PDA1	+		chrIX	68707	69528	RPL40A	+
chrV	548420	549517	DMC1	+		chrIX	98526	99416	RPL16A	-
chrV	550864	551122	SLO1	-		chrIX	99859	100501	CSM2	-
chrV	551284	551358	YNCE0029C	-		chrIX	128150	129581	SIM1	+
chrV	551472	551796	YER181C	-		chrIX	130609	131665	POG1	+
chrV	556295	558680	TOG1	-		chrIX	136653	137877	RPI1	-
chrV	559453	560365	PUG1	+		chrIX	139751	140447	RHO3	+
chrVI	51349	52972	YFL040W	+		chrIX	175306	177250	XBP1	-
chrVI	53259	54696	ACT1	-		chrIX	177342	177681	YIL100C-A	-
chrVI	55365	55986	YPT1	-		chrIX	177372	177726	YIL100W	+
chrVI	56335	57709	TUB2	+		chrIX	178003	179653	SGA1	+
chrVI	69114	74427	RIM15	-		chrIX	231552	232369	RPS24B	-
chrVI	74871	75192	YFL032W	+		chrIX	233012	233396	YIL068W-A	+
chrVI	75178	76147	HAC1	+		chrIX	233056	235474	SEC6	-
chrVI	76013	76115	YFL031C-A	-		chrIX	247901	248396	RGI2	-
chrVI	76830	77988	AGX1	+		chrIX	248849	248931	SUP17	+
chrVI	82579	83875	STE2	+		chrIX	249990	251913	VHR1	+
chrVI	84144	87234	BST1	-		chrIX	252041	253925	YIL055C	-
chrVI	87846	90345	EPL1	-		chrIX	254542	254860	YIL054W	+
chrVI	90985	93376	BUD27	+		chrIX	255114	255867	GPP1	+
chrVI	93498	95010	FRS2	-		chrIX	256225	257063	RPL34B	-
chrVI	95760	96615	YFL021C-A	-		chrIX	257842	258280	MMF1	-
chrVI	95965	97498	GAT1	+		chrIX	265114	267823	SYG1	-
chrVI	101375	101478	SUF9	+		chrIX	268308	268473	YIL046W-A	+
chrVI	101627	103127	LPD1	-		chrIX	268650	270573	MET30	+
chrVI	104700	106236	MDJ1	-		chrIX	315092	316133	FAF1	+
chrVI	106414	106732	YFL015W-A	+		chrIX	316767	317932	RPL2B	+
chrVI	106468	106963	YFL015C	-		chrIX	328206	332442	PDR11	-
chrVI	107255	107585	HSP12	+		chrIX	333010	333352	YIL012W	+
chrVI	107798	108602	YFL013W-A	+		chrIX	381085	381814	VLD1	+
chrVI	107851	109930	IES1	-		chrIX	381947	382382	RPR2	+
chrVI	134520	137157	MSH4	-		chrIX	382627	383425	YIR016W	+
chrVI	137485	137559	YNCF0004C	-		chrIX	383555	384119	MET28	-
chrVI	156144	157752	YFR006W	+		chrIX	383565	384165	YIR017W-A	+
chrVI	157915	158007	YNCF0005C	-		chrIX	384608	385346	YAP5	+
chrVI	162227	162298	SUF20	+		chrX	67849	68782	ELO1	-
chrVI	162487	164746	GCN20	+		chrX	69240	69942	YJL195C	-
chrVI	172536	173877	CMK1	-		chrX	69337	70879	CDC6	+
chrVI	174264	176391	GSY1	-		chrX	74909	75302	RPS22A	-
chrVI	177041	180743	AIP5	-		chrX	75932	76474	RPL39	+
chrVI	180973	181044	YNCF0008C	-		chrX	76201	76510	BUD19	-
chrVI	184501	191338	FAB1	+		chrX	89281	90097	ATG27	-
chrVI	191512	191613	YNCF0009C	-		chrX	90785	91657	RPL17B	+
chrVI	203742	204750	HIS2	-		chrX	120448	121690	HSP150	+
chrVI	204923	204996	YNCF0011C	-		chrX	122264	122948	CIS3	-
chrVI	208412	210068	CDC14	-		chrX	123835	126328	FAR1	-
chrVI	210618	210707	SUP6	-		chrX	134331	135933	INO1	-
chrVI	210936	212973	PTR3	+		chrX	136173	136533	YJL152W	+
chrVI	220506	221418	RPL2A	-		chrX	136371	136773	SNA3	-
chrVI	221713	221967	RUF23	+		chrX	137122	137425	YJL150W	+
chrVI	222089	222959	RRT5	-		chrX	137378	139370	DAS1	+
chrVI	223257	223437	RPL29	-		chrX	139565	139691	SNR128	-
chrVI	223709	223973	MIN10	-		chrX	139760	139950	SNR190	-
chrVI	224325	224769	QCR6	-		chrX	140436	141138	RPA34	+
chrVI	225019	225958	PHO4	-		chrX	156549	157273	RPS21B	-
chrVI	226021	226309	YFR034W-A	+		chrX	157876	158194	YJL135W	+
chrVI	226120	226465	YFR035C	-		chrX	158187	159417	LCB3	+
chrVI	226687	226760	YNCF0014C	-		chrX	159622	159847	DPI8	-
chrVI	226962	227337	CDC26	+		chrX	160618	161563	MRS3	+
chrVI	252504	253329	RPN12	+		chrX	164277	165348	AIM23	-
chrVI	253428	253734	YFR052C-A	-		chrX	165722	172367	URA2	-
chrVI	253591	255049	HXK1	-		chrX	173598	177306	TRK1	-
chrVI	263956	264325	YFR056C	-		chrX	193859	194873	NCA3	-
chrVI	264203	265226	IRC7	+		chrX	196286	197126	ASF1	+
chrVI	269060	269516	YFR057W	+		chrX	227326	227776	PAM16	+
chrVII	22303	23203	FZF1	+		chrX	228093	228479	SNR37	-
chrVII	23934	25395	HXK2	+		chrX	265925	268415	SIP4	+
chrVII	25717	27484	RTG2	-		chrX	268798	269815	ARG3	+
chrVII	64502	66959	SAP4	-		chrX	289874	290774	PRY1	-
chrVII	67597	69331	SHE10	+		chrX	291335	293981	PRY3	-
chrVII	73339	73711	MTC3	+		chrX	294046	294145	YJL077W-B	+
chrVII	73828	73902	YNCG0002C	-		chrX	294665	295061	ICS3	-
chrVII	108157	110404	POX1	+		chrX	294798	294885	YJL077W-A	+
chrVII	110624	110696	YNCG0003C	-		chrX	295244	298814	NET1	+
chrVII	115487	115583	YNCG0004W	+		chrX	337883	338003	YJL052C-A	-
chrVII	116058	117561	ARO8	+		chrX	338270	339269	TDH1	+
chrVII	122268	122341	YNCG0005W	+		chrX	339786	342255	IRC8	+
chrVII	122693	123305	EMP24	-		chrX	347446	348637	UBX6	-
chrVII	148228	148588	RPS26A	-		chrX	349043	349178	YJL047C-A	-
chrVII	148823	148964	YGL188C-A	-		chrX	349129	349233	SNR60	-
chrVII	149342	149516	YGL188C	-		chrX	349579	352108	RTT101	-
chrVII	149703	150171	COX4	-		chrX	355373	355445	YNCJ0011W	+
chrVII	154614	156012	STR3	-		chrX	355455	355527	YNCJ0012W	+
chrVII	156542	157285	MND1	-		chrX	356023	357928	SDH9	+
chrVII	205520	205634	YNCG0008W	+		chrX	391310	391646	YJL028W	+
chrVII	228750	229686	RRT6	-		chrX	391832	392249	YJL027C	-
chrVII	230242	232348	TIP20	+		chrX	392403	393603	RNR2	+
chrVII	252896	253859	MRM2	-		chrX	453682	454681	TDH2	-
chrVII	254640	255294	RPL1B	+		chrX	522047	523862	TAH11	+
chrVII	255662	256964	PCL10	+		chrX	524011	524093	YNCJ0023C	-
chrVII	270391	270775	SOH1	-		chrX	526334	526664	CYC1	+
chrVII	270996	272139	SCS3	+		chrX	617918	618019	YNCJ0029W	+
chrVII	272519	274322	MET13	+		chrX	618233	619034	RSM26	+
chrVII	274779	276714	MON1	-		chrX	620753	622490	URA8	+
chrVII	277616	278381	RPS2	+		chrX	622549	623014	SOD1	-
chrVII	277633	277864	YGL123C-A	-		chrX	623580	624603	ADO1	+
chrVII	278945	280523	NAB2	-		chrX	629584	632941	CPA2	-
chrVII	287349	287455	YNCG0009C	-		chrX	633614	635681	YMR1	+
chrVII	288013	288451	YGL118C	-		chrX	638231	638975	RSM7	-
chrVII	308712	310173	VPS73	-		chrX	638658	639051	YJR114W	+
chrVII	310966	311927	RPL28	+		chrX	639941	640451	YJR115W	+
chrVII	311504	311933	YGL102C	-		chrX	649775	651269	IBA57	+
chrVII	312192	312840	YGK1	+		chrX	651900	652578	RPS5	+
chrVII	319780	319852	YNCG0011W	+		chrX	662920	663280	YJR128W	+
chrVII	325330	326161	TOS8	+		chrX	663748	663942	SNR3	+
chrVII	328582	328654	SOE1	+		chrX	663999	665019	EFM3	-
chrVII	328873	330607	VPS45	-		chrX	702026	703068	RPS4A	-
chrVII	345835	346201	YGL088W	+		chrX	703884	704238	YJR146W	+
chrVII	345985	346230	SNR10	+		chrX	704195	705272	HMS2	+
chrVII	346405	346904	MMS2	-		chrX	705743	706874	BAT2	+
chrVII	362224	363916	HNM1	-		chrX	744910	745261	YJR162C	-
chrVII	364334	365996	RPL7A	-		chrXI	450	798	YKL225W	+
chrVII	365162	365251	SNR39	-		chrXI	22233	24084	JEN1	+
chrVII	366373	366469	SNR39B	-		chrXI	25214	26159	URA1	+
chrVII	366924	368088	MPS2	-		chrXI	63929	67466	MNN4	-
chrVII	368752	371254	HSF1	+		chrXI	68231	70220	PTK1	-
chrVII	371002	371362	YGL072C	-		chrXI	68269	69109	YKL199C	-
chrVII	372011	374084	AFT1	+		chrXI	98720	99641	LOT5	+
chrVII	383653	384766	PUS2	+		chrXI	107315	108599	PRS1	+
chrVII	384501	384651	YGL063C-A	-		chrXI	109268	110129	RPL17A	+
chrVII	385195	388732	PYC1	+		chrXI	141793	142819	PIR1	-
chrVII	396034	397618	SDS23	-		chrXI	161600	162335	SRP102	+
chrVII	398627	400160	OLE1	+		chrXI	162486	162558	YNCK0006C	-
chrVII	400870	401287	ERV14	-		chrXI	163599	164109	YKL153W	+
chrVII	401526	401598	YNCG0016C	-		chrXI	163641	164385	GPM1	-
chrVII	405469	405541	YNCG0017W	+		chrXI	164916	165930	NNR2	-
chrVII	405775	406597	TYW3	+		chrXI	202998	203071	YNCK0007W	+
chrVII	410068	411286	RPT6	-		chrXI	203540	205253	PGM1	+
chrVII	411551	412160	ALG13	+		chrXI	214141	216700	DGR2	+
chrVII	412293	412367	YNCG0018C	-		chrXI	217343	218318	OAC1	+
chrVII	423091	423205	SUP54	+		chrXI	228938	229880	KTI12	-
chrVII	425361	426804	OCH1	-		chrXI	232226	233891	HAP4	+
chrVII	427296	427947	PNC1	-		chrXI	246137	247682	APE1	-
chrVII	431547	433062	MIG1	-		chrXI	248061	248367	YKL102C	-
chrVII	433213	433579	YGL034C	-		chrXI	258502	258913	YKL097C	-
chrVII	437466	437934	RPL24A	-		chrXI	259072	259222	YKL096C-B	-
chrVII	439090	439638	RPL30	+		chrXI	259252	259531	CWP2	+
chrVII	440062	440425	CGR1	+		chrXI	261131	261851	CWP1	+
chrVII	440715	440807	YNCG0020C	-		chrXI	278280	278664	SRX1	+
chrVII	441280	442909	SCW11	-		chrXI	279122	280127	MDH1	+
chrVII	443641	446143	CWH41	-		chrXI	302917	303023	YNCK0010W	+
chrVII	469091	472298	PDR1	-		chrXI	323227	325120	MSN4	+
chrVII	472854	474276	ERG4	+		chrXI	325770	326112	BLI1	+
chrVII	476312	478652	LEU1	-		chrXI	326407	327487	FBA1	-
chrVII	479909	482666	PMA1	-		chrXI	328117	329443	MPE1	-
chrVII	482940	483027	YGL007C-A	-		chrXI	339667	340546	ASK1	-
chrVII	483259	483637	BRP1	+		chrXI	341311	342373	SFK1	+
chrVII	506968	507940	ECT1	+		chrXI	353492	355079	PRI2	+
chrVII	508109	508364	STF2	-		chrXI	356321	356642	MMO1	+
chrVII	514553	516416	SNU71	+		chrXI	356747	357848	PHD1	+
chrVII	516942	520863	MSB2	+		chrXI	365604	369117	RGT1	+
chrVII	523786	524680	YGR017W	+		chrXI	369364	369721	AIM26	+
chrVII	524364	524694	YGR018C	-		chrXI	369527	369920	YKL036C	-
chrVII	525228	526644	UGA1	+		chrXI	369890	371390	UGP1	+
chrVII	527631	528504	DPC29	+		chrXI	371828	374105	TUL1	+
chrVII	529256	529586	YGR022C	-		chrXI	380064	381858	IXR1	-
chrVII	529263	530919	MTL1	+		chrXI	382071	382485	YKL031W	+
chrVII	531609	531681	YNCG0021W	+		chrXI	382497	383103	YKL030W	+
chrVII	531882	532596	THG1	-		chrXI	382715	384725	MAE1	-
chrVII	532984	533821	YGR026W	+		chrXI	427294	428551	LAC1	-
chrVII	534131	534458	RPS25A	-		chrXI	429301	430108	CAP1	+
chrVII	536056	541325	YGR027W-B	+		chrXI	431029	431138	SNR87	-
chrVII	541849	541921	YNCG0022W	+		chrXI	431905	432720	RPL14A	+
chrVII	542202	543291	MSP1	+		chrXI	440607	442722	VPS1	-
chrVII	543552	544205	ERV1	+		chrXI	463738	464116	YKR012C	-
chrVII	544576	544648	YNCG0023C	-		chrXI	463958	464948	PRY2	+
chrVII	545680	546157	POP6	-		chrXI	515062	516871	GAP1	+
chrVII	546440	547469	IMO32	+		chrXI	517987	518060	YNCK0019W	+
chrVII	546808	547300	NAG1	-		chrXI	518062	518566	YKR040C	-
chrVII	548263	553951	GSC2	+		chrXI	518197	518950	YKR041W	+
chrVII	554247	554967	TIM21	-		chrXI	519526	520624	UTH1	+
chrVII	555811	556672	RPL26B	+		chrXI	578186	578507	YKR073C	-
chrVII	557071	557422	YGR035C	-		chrXI	578964	579060	YNCK0021W	+
chrVII	557564	557786	YGR035W-A	+		chrXI	579208	579676	AIM29	+
chrVII	558148	558868	CAX4	-		chrXI	590394	591357	MTD1	+
chrVII	560681	561350	ORM1	+		chrXI	615729	617535	PTR2	+
chrVII	561661	561743	YNCG0025C	-		chrXI	626792	630380	ESL2	+
chrVII	562198	567467	YGR038C-B	-		chrXI	631151	632801	PCK1	+
chrVII	575397	576504	KSS1	+		chrXII	584	4301	YLL067C	-
chrVII	577486	579130	BUD9	+		chrXII	5604	5775	YLL066W-B	+
chrVII	591313	591877	SCM4	+		chrXII	6119	9836	YLL066C	-
chrVII	592085	592442	YGR050C	-		chrXII	11725	12076	YLL065W	+
chrVII	592905	593229	YGR051C	-		chrXII	54210	63645	VPS13	-
chrVII	593595	594705	FMP48	+		chrXII	64061	65207	UBI4	-
chrVII	596692	598621	YGR054W	+		chrXII	65774	66518	ENT4	-
chrVII	599416	601141	MUP1	+		chrXII	81460	83710	FRA1	+
chrVII	601660	604447	RSC1	+		chrXII	84803	86564	TPO1	+
chrVII	607562	609101	SPR3	+		chrXII	87402	88155	ISA1	+
chrVII	609583	609696	SNR48	+		chrXII	88622	91349	HSP104	+
chrVII	610563	611493	ERG25	+		chrXII	94746	95121	PAU17	+
chrVII	622371	624786	YGR067C	-		chrXII	95565	97485	SSA2	-
chrVII	625323	627084	ART5	-		chrXII	97996	98836	POM33	-
chrVII	626293	626389	YGR068W-A	+		chrXII	105685	107899	KNS1	-
chrVII	647122	648142	MRP13	-		chrXII	108675	108972	COX19	-
chrVII	648382	648907	RPL11B	-		chrXII	122074	124714	PUF3	-
chrVII	649597	650617	PIL1	-		chrXII	125533	127255	YEH1	+
chrVII	651289	652981	PDC6	-		chrXII	198783	199389	SNR30	+
chrVII	654633	656322	CTT1	+		chrXII	199539	201315	ADE16	-
chrVII	661748	661820	YNCG0027W	+		chrXII	231701	232013	TRX1	-
chrVII	662357	666071	UTP22	+		chrXII	232389	234081	PDC1	-
chrVII	698988	699786	VOA1	-		chrXII	235036	237703	STU2	-
chrVII	700674	700756	YNCG0028W	+		chrXII	239346	241407	FRE8	-
chrVII	700952	701048	YNCG0029C	-		chrXII	242231	243349	RPS0B	+
chrVII	702666	703116	YGR107W	+		chrXII	251271	253080	SPT8	-
chrVII	703635	705051	CLB1	+		chrXII	253860	254958	ERG3	+
chrVII	705358	706501	CLB6	-		chrXII	282926	283592	RPL10	+
chrVII	707107	707179	YNCG0030C	-		chrXII	283184	283607	YLR076C	-
chrVII	707609	708482	YGR109W-A	+		chrXII	283871	285623	FMP25	+
chrVII	707609	712254	YGR109W-B	+		chrXII	290211	291936	GAL2	+
chrVII	725048	726479	YGR117C	-		chrXII	327729	329238	GIS3	-
chrVII	726973	727730	RPS23A	+		chrXII	329676	332115	IOC2	-
chrVII	728045	729671	NUP57	-		chrXII	366666	368124	YLR108C	-
chrVII	730032	730821	COG2	-		chrXII	368780	369311	AHP1	+
chrVII	731136	731210	YNCG0031W	+		chrXII	369696	370098	CCW12	-
chrVII	731448	732927	MEP1	-		chrXII	370390	370723	YLR111W	+
chrVII	736339	736411	YNCG0032W	+		chrXII	370790	371210	YLR112W	+
chrVII	736661	738203	PPT1	-		chrXII	371619	372927	HOG1	+
chrVII	739121	739195	YNCG0033W	+		chrXII	374354	374427	YNCL0007W	+
chrVII	739943	741662	ASN2	+		chrXII	374943	377238	AVL9	-
chrVII	762427	763153	LSB1	+		chrXII	386510	388220	YPS1	-
chrVII	762887	763262	YGR137W	+		chrXII	388671	388773	YLR120W-A	+
chrVII	763761	765606	TPO2	-		chrXII	388743	390270	YPS3	-
chrVII	765725	766064	YGR139W	+		chrXII	423473	423800	YLR140W	+
chrVII	770568	771972	VPS62	+		chrXII	423682	424774	RRN5	+
chrVII	772453	773686	BTN2	+		chrXII	447981	448314	RNH203	-
chrVII	774348	774421	YNCG0034W	+		chrXII	448649	448721	YNCL0009C	-
chrVII	779615	779687	SUF4	+		chrXII	488996	489341	YLR161W	+
chrVII	785275	785437	YGR146C-A	-		chrXII	489348	489469	RDN5-6	+
chrVII	786053	786920	NAT2	-		chrXII	489572	489929	YLR162W	+
chrVII	787311	787779	RPL24B	-		chrXII	490405	490594	RRT15	+
chrVII	789030	790329	GPC1	+		chrXII	498946	499405	RPS31	+
chrVII	794416	794489	YNCG0036W	+		chrXII	499577	500270	UPS2	-
chrVII	794654	794990	YGR151C	-		chrXII	511053	512940	YLR177W	+
chrVII	794673	795492	RSR1	-		chrXII	513161	513821	TFS1	-
chrVII	798542	800066	CYS4	+		chrXII	514107	514713	YLR179C	-
chrVII	800545	801823	PTI1	+		chrXII	520542	522012	TOS4	-
chrVII	808628	809420	RTS3	-		chrXII	522105	522453	YLR184W	+
chrVII	810226	810505	YGR161W-C	+		chrXII	522662	523288	RPL37A	+
chrVII	817746	823015	YGR161C-D	-		chrXII	604211	604787	CDC42	-
chrVII	821692	823015	YGR161C-C	-		chrXII	604573	604879	YLR230W	+
chrVII	823481	823555	YNCG0037W	+		chrXII	605299	605432	YNCL0033C	-
chrVII	824058	826917	TIF4631	+		chrXII	605757	607119	BNA5	-
chrVII	827551	828577	GTR2	+		chrXII	609782	611753	TOP3	+
chrVII	828624	828960	YGR164W	+		chrXII	611531	611930	YLR235C	-
chrVII	828722	828794	YNCG0038C	-		chrXII	611793	612117	YLR236C	-
chrVII	829115	830153	MRPS35	+		chrXII	612366	614163	THI7	+
chrVII	845648	845719	YNCG0039W	+		chrXII	627117	628197	ERF2	+
chrVII	845892	846405	CBP4	-		chrXII	628382	628497	YNCL0034W	+
chrVII	855263	856301	RNR4	-		chrXII	628683	633354	IRC20	-
chrVII	857377	857491	YNCG0040C	-		chrXII	645599	645953	YLR255C	-
chrVII	858286	858604	TIM13	+		chrXII	646414	650923	HAP1	+
chrVII	858550	858904	YGR182C	-		chrXII	651116	652439	YLR256W-A	+
chrVII	859062	859476	QCR9	-		chrXII	658825	659791	YLR257W	+
chrVII	859900	865753	UBR1	-		chrXII	660715	662833	GSY2	+
chrVII	876393	876466	YNCG0041W	+		chrXII	663283	665002	HSP60	-
chrVII	876668	878192	CRH1	-		chrXII	675618	677724	PDR8	-
chrVII	878709	878815	YNCG0042C	-		chrXII	678211	679924	BOP2	+
chrVII	880419	882231	HIP1	+		chrXII	708447	710136	CTS1	-
chrVII	882811	883810	TDH3	-		chrXII	710990	712058	YLR287C	-
chrVII	884508	885741	PDX1	-		chrXII	722977	723304	YLR296W	+
chrVII	903473	904748	PCT1	-		chrXII	724043	724433	YLR297W	+
chrVII	905236	905683	YCH1	+		chrXII	726068	728051	ECM38	+
chrVII	905933	908774	ADE3	+		chrXII	727910	728003	YLR299C-A	-
chrVII	909060	909174	YGR204C-A	-		chrXII	728954	730301	EXG1	+
chrVII	909212	910085	TDA10	+		chrXII	730824	731559	HRI1	+
chrVII	913502	914738	YGR210C	-		chrXII	732089	732190	YNCL0037W	+
chrVII	915240	916701	ZPR1	+		chrXII	732190	732553	YLR302C	-
chrVII	918511	919465	RTA1	-		chrXII	732541	733876	MET17	+
chrVII	920574	921788	RPS0A	+		chrXII	734801	734875	YNCL0038W	+
chrVII	924695	930815	CCH1	+		chrXII	735211	737548	ACO1	-
chrVII	930952	931023	YNCG0043C	-		chrXII	738160	743863	STT4	-
chrVII	937123	938992	TOS2	-		chrXII	757636	758833	ATG39	-
chrVII	939458	939672	SNR7-L	-		chrXII	759479	760241	MRPL15	+
chrVII	939493	939672	SNR7-S	-		chrXII	782173	782896	YLR326W	+
chrVII	939922	940804	PET54	+		chrXII	783126	783387	TMA10	-
chrVII	984965	985685	CPD1	+		chrXII	784353	784453	YNCL0039W	+
chrVII	985971	986739	SOL4	+		chrXII	784912	786118	NMA1	+
chrVII	988048	989419	MGA1	+		chrXII	793917	793989	YNCL0040W	+
chrVII	991175	993521	RIE1	-		chrXII	794485	794575	SNR61	-
chrVII	1000926	1002240	ENO1	+		chrXII	807384	808818	SPO77	+
chrVII	1002522	1003962	COQ6	-		chrXII	809996	815627	FKS1	+
chrVII	1004215	1004287	YNCG0046W	+		chrXII	818608	818680	TRR4	+
chrVII	1004623	1006102	GND2	+		chrXII	836349	837357	TAL1	-
chrVII	1046730	1048464	CWC22	+		chrXII	838065	839253	ILV5	-
chrVII	1048797	1049958	SCW4	-		chrXII	873745	874792	FBP1	-
chrVII	1050909	1051725	PXR1	-		chrXII	875375	875471	YNCL0047W	+
chrVII	1052823	1057257	YOR1	+		chrXII	875735	877178	SEC61	-
chrVII	1057782	1058724	BGL2	-		chrXII	919535	921596	BDF1	-
chrVII	1059014	1060040	UPA1	-		chrXII	920868	920973	YLR399W-A	+
chrVIII	444	3311	YHL050C	-		chrXII	922062	922536	YLR400W	+
chrVIII	810	1293	YHL050W-A	+		chrXII	922441	924448	DUS3	-
chrVIII	33192	34077	SBP1	-		chrXII	924888	925080	YLR402W	+
chrVIII	35254	36025	RPL8A	-		chrXII	931064	931755	RPL31B	-
chrVIII	36378	38508	GUT1	-		chrXII	932205	932355	YLR406C-A	-
chrVIII	45928	47968	OCA5	-		chrXII	951155	953183	INA1	+
chrVIII	48762	50580	WSC4	+		chrXII	953352	954144	PUN1	-
chrVIII	51110	52988	RIM101	+		chrXII	954258	954597	YLR415C	-
chrVIII	53218	54166	YHL026C	-		chrXII	954490	954889	YLR416C	-
chrVIII	54850	55849	SNF6	+		chrXII	955009	956710	VPS36	+
chrVIII	56648	58790	RIM4	+		chrXII	1007420	1011245	ECM30	-
chrVIII	62960	64157	SPO11	-		chrXII	1011621	1012023	DIF1	-
chrVIII	64461	65859	AIM17	-		chrXII	1012458	1012686	YLR437C-A	-
chrVIII	66241	67456	OPI1	-		chrXII	1012500	1013775	CAR2	+
chrVIII	67710	68304	YHL019W-A	+		chrXII	1028853	1029768	RPL6B	+
chrVIII	67730	69548	APM2	-		chrXIII	22047	23683	TUB3	-
chrVIII	84067	85060	YAP3	-		chrXIII	23563	26578	YNCM0001W	+
chrVIII	85297	85371	YNCH0002C	-		chrXIII	24036	25800	PHO84	-
chrVIII	85908	87150	YHL009W-A	+		chrXIII	26037	26418	YML122C	-
chrVIII	85908	91318	YHL009W-B	+		chrXIII	62581	67549	NUP188	-
chrVIII	95117	97937	STE20	-		chrXIII	67767	67938	SNR85	-
chrVIII	97731	98085	YHL006W-A	+		chrXIII	68293	69700	CAC2	+
chrVIII	98342	98795	SHU1	-		chrXIII	69408	69726	YML101C-A	-
chrVIII	98827	99220	YHL005C	-		chrXIII	69734	70088	CUE4	-
chrVIII	99218	100403	MRP4	+		chrXIII	70137	70311	YML100W-A	+
chrVIII	102611	103970	HSE1	+		chrXIII	70623	73920	TSL1	+
chrVIII	104276	105091	RPL14B	+		chrXIII	74228	74558	YML099W-A	+
chrVIII	113498	114917	GPA1	-		chrXIII	74397	77040	ARG81	-
chrVIII	115619	115901	TIM10	-		chrXIII	87122	90731	RPM2	-
chrVIII	116106	116179	YNCH0003C	-		chrXIII	90743	91130	YML090W	+
chrVIII	120090	121683	ERG11	-		chrXIII	91040	91409	YML089C	-
chrVIII	122549	122765	YHR007C-A	-		chrXIII	91969	92027	ZOD1	+
chrVIII	122888	123590	SOD2	-		chrXIII	92234	94241	UFO1	+
chrVIII	124108	125680	TDA3	-		chrXIII	115733	118898	HMG1	-
chrVIII	126520	127492	RPL27A	+		chrXIII	123226	124172	RPL6A	-
chrVIII	127779	129120	DIA4	+		chrXIII	124729	129367	TCB3	-
chrVIII	132046	132922	SPO13	+		chrXIII	145138	145876	TEM1	-
chrVIII	133025	133107	YNCH0004C	-		chrXIII	146481	147249	RPS1B	+
chrVIII	134320	134392	YNCH0005W	+		chrXIII	168794	168883	SUP5	+
chrVIII	134553	136533	MIP6	+		chrXIII	169115	169754	YML053C	-
chrVIII	138693	139851	YSC83	+		chrXIII	217361	219878	USA1	+
chrVIII	140010	141402	ARG4	-		chrXIII	220137	220728	TSA1	+
chrVIII	141893	143558	DED81	-		chrXIII	221405	222563	YOX1	+
chrVIII	143995	146062	YHR020W	+		chrXIII	222986	223828	RPS18B	-
chrVIII	146241	146314	YNCH0006C	-		chrXIII	224405	225365	YML6	-
chrVIII	147870	148669	RPS27B	-		chrXIII	225888	226697	RPS17A	+
chrVIII	149224	149680	ECM12	+		chrXIII	251838	252990	ERG6	-
chrVIII	149574	150345	YHR022C	-		chrXIII	253161	253272	MIN4	-
chrVIII	173343	175089	ERC1	+		chrXIII	253847	255800	YAP1	+
chrVIII	175194	175374	YHR032W-A	+		chrXIII	259157	259239	YNCM0009C	-
chrVIII	175274	175394	YHR032C-A	-		chrXIII	267173	267800	YPT7	+
chrVIII	175547	176819	YHR033W	+		chrXIII	280589	282584	PLB1	-
chrVIII	204606	206151	YHK8	+		chrXIII	283080	283548	YMR008C-A	-
chrVIII	234880	236380	TRM5	+		chrXIII	288078	289704	HXT2	+
chrVIII	236101	236512	YHR070C-A	-		chrXIII	295178	296738	SEC59	-
chrVIII	237003	237693	PCL5	+		chrXIII	297277	297364	SNR78	+
chrVIII	237847	237939	YNCH0009C	-		chrXIII	297505	297593	SNR77	+
chrVIII	280230	280392	YHR086W-A	+		chrXIII	297724	297833	SNR76	+
chrVIII	280819	281155	RTC3	+		chrXIII	297917	298006	SNR75	+
chrVIII	281494	282382	RPF1	+		chrXIII	298137	298225	SNR74	+
chrVIII	284838	286770	MSR1	-		chrXIII	298306	298412	SNR73	+
chrVIII	287080	288811	HXT4	-		chrXIII	298310	298391	YMR013W-A	+
chrVIII	289141	289690	AHT1	+		chrXIII	298553	298651	SNR72	+
chrVIII	292942	293437	YHR095W	+		chrXIII	298867	300427	BUD22	+
chrVIII	294668	296447	HXT5	-		chrXIII	300868	302485	ERG5	-
chrVIII	297384	298609	PAL2	-		chrXIII	303235	305593	SOK2	-
chrVIII	356560	358444	NDT80	+		chrXIII	307488	308682	SPO20	+
chrVIII	358477	358569	YNCH0010C	-		chrXIII	350965	351973	ARA2	-
chrVIII	358857	359163	YHR125W	+		chrXIII	352279	352370	YNCM0019W	+
chrVIII	372693	374310	YCK1	-		chrXIII	352602	353136	ARG80	+
chrVIII	374653	375100	SPL2	-		chrXIII	353870	354731	MCM1	+
chrVIII	375708	377250	ARO9	+		chrXIII	357358	362627	YMR045C	-
chrVIII	375737	376388	YHR137C-A	-		chrXIII	361304	362627	YMR046C	-
chrVIII	380571	381291	YHR140W	+		chrXIII	362701	362830	YMR046W-A	+
chrVIII	381539	381727	SNR32	+		chrXIII	363063	363135	YNCM0020W	+
chrVIII	381989	382751	RPL42B	-		chrXIII	363363	366705	NUP116	-
chrVIII	383537	384488	CHS7	+		chrXIII	379302	379408	YNCM0022C	-
chrVIII	385509	386487	DSE2	+		chrXIII	379585	380200	FAR3	+
chrVIII	387232	387445	RPC10	+		chrXIII	387314	388244	AAC1	-
chrVIII	387787	388726	DCD1	-		chrXIII	388358	388730	YMR057C	-
chrVIII	388892	388995	SUF8	-		chrXIII	388821	390732	FET3	+
chrVIII	388980	389337	YHR145C	-		chrXIII	407708	408566	NAT4	+
chrVIII	394454	396659	SKG6	-		chrXIII	409153	410626	MOT3	+
chrVIII	397250	398990	PEX28	+		chrXIII	431768	432125	YMR082C	-
chrVIII	399267	400848	MTC6	-		chrXIII	469847	472352	LAF1	-
chrVIII	401433	401955	SPO12	+		chrXIII	472901	473264	YMR103C	-
chrVIII	420372	422286	YAP1801	-		chrXIII	473419	475453	YPK2	-
chrVIII	423071	423461	MPC2	+		chrXIII	475896	477606	PGM2	-
chrVIII	423723	424473	SOL3	+		chrXIII	478063	478258	YMR105W-A	+
chrVIII	448334	450806	SPC97	+		chrXIII	478300	480190	YKU80	-
chrVIII	450814	451153	YHR173C	-		chrXIII	504894	505008	YNCM0027W	+
chrVIII	451326	452640	ENO2	+		chrXIII	505332	507207	ASI1	+
chrVIII	452871	453441	CTR2	+		chrXIII	509733	510348	RPL15B	-
chrVIII	454228	455527	FMO1	+		chrXIII	510700	511075	YMR122C	-
chrVIII	466931	467114	YHR180W-A	+		chrXIII	511314	511569	NCW1	+
chrVIII	466957	467062	YHR180C-B	-		chrXIII	538688	540056	GID8	-
chrVIII	466989	467061	YNCH0015W	+		chrXIII	539910	540444	YMR135W-A	+
chrVIII	467227	467914	SVP26	+		chrXIII	541198	542881	GAT2	+
chrVIII	502387	504196	SMN1	+		chrXIII	550205	551207	RPL13B	-
chrVIII	504475	505530	RPS4B	-		chrXIII	550910	551135	YMR141W-A	+
chrVIII	506318	508709	MNL1	+		chrXIII	551927	552903	RPS16A	+
chrVIII	543963	549346	YHR214C-B	-		chrXIII	554792	556475	NDE1	-
chrVIII	547909	549346	YHR214C-C	-		chrXIII	557480	558524	TIF34	-
chrIX	482	6147	YIL177C	-		chrXIII	625810	625897	MIN3	+
chrIX	23118	26106	CSS1	-		chrXIII	626348	626654	SNR83	+
chrIX	63027	68067	MLP2	-		chrXIII	626920	627808	SSO2	-
chrIX	68707	69528	RPL40A	+		chrXIII	629024	631970	RTP1	+
chrIX	95064	96375	VHS2	-		chrXIII	632354	634472	HSC82	+
chrIX	96521	96725	YIL134C-A	-		chrXIII	651144	651910	RPL36A	+
chrIX	97110	97246	SNR68	+		chrXIII	652274	652532	SNR11	+
chrIX	97394	98330	FLX1	+		chrXIII	652593	652887	CMC4	-
chrIX	98526	99416	RPL16A	-		chrXIII	652911	653136	YMR194C-A	-
chrIX	99859	100501	CSM2	-		chrXIII	654033	654417	ICY1	+
chrIX	128150	129581	SIM1	+		chrXIII	655075	658342	YMR196W	+
chrIX	130609	131665	POG1	+		chrXIII	659744	661529	CIK1	+
chrIX	136653	137877	RPI1	-		chrXIII	662643	664284	CLN1	+
chrIX	139751	140447	RHO3	+		chrXIII	671886	674766	PFK2	-
chrIX	174581	174887	YIL102C	-		chrXIII	675895	676837	YMR206W	+
chrIX	175030	175103	YNCI0002W	+		chrXIII	749929	751240	CUS1	-
chrIX	175306	177250	XBP1	-		chrXIII	751960	752905	YHM2	+
chrIX	177342	177681	YIL100C-A	-		chrXIII	753224	754220	RPL20A	-
chrIX	177372	177726	YIL100W	+		chrXIII	754296	754386	YMR242W-A	+
chrIX	178003	179653	SGA1	+		chrXIII	754837	756166	ZRC1	-
chrIX	197591	197663	YNCI0004W	+		chrXIII	763350	768039	RKR1	-
chrIX	197930	199403	AVT7	-		chrXIII	768368	768441	YNCM0035C	-
chrIX	205634	210357	YIL080W	+		chrXIII	772914	774015	GTO3	+
chrIX	205634	210132	YIL082W-A	+		chrXIII	774751	774931	HOR7	+
chrIX	210664	210738	YNCI0005W	+		chrXIII	775314	775719	MLO1	-
chrIX	210922	212005	AIR1	-		chrXIII	775945	777190	YMR253C	-
chrIX	231552	232369	RPS24B	-		chrXIII	796539	797925	YMR265C	-
chrIX	233012	233396	YIL068W-A	+		chrXIII	798517	801379	RSN1	+
chrIX	233056	235474	SEC6	-		chrXIII	808245	808317	CDC65	-
chrIX	247901	248396	RGI2	-		chrXIII	850073	851591	HAS1	-
chrIX	248849	248931	SUP17	+		chrXIII	851421	851769	YMR290W-A	+
chrIX	249990	251913	VHR1	+		chrXIII	852629	854390	TDA1	+
chrIX	252041	253925	YIL055C	-		chrXIII	879062	880232	SCW10	-
chrIX	254542	254860	YIL054W	+		chrXIII	881158	886516	FKS3	+
chrIX	255114	255867	GPP1	+		chrXIII	886182	886572	YMR306C-A	-
chrIX	256225	257063	RPL34B	-		chrXIII	887002	888682	GAS1	+
chrIX	257842	258280	MMF1	-		chrXIII	887730	887925	YMR307C-A	-
chrIX	258912	259770	PCL7	+		chrXIII	888951	892221	PSE1	-
chrIX	296049	300009	SSM4	-		chrXIII	901708	902413	PRE5	+
chrIX	299734	300106	YIL029W-A	+		chrXIII	902799	903849	YMR315W	+
chrIX	300227	300300	YNCI0007C	-		chrXIII	912879	914538	FET4	-
chrIX	300828	301257	EMA17	-		chrXIII	923493	923802	YMR326C	-
chrIX	315092	316133	FAF1	+		chrXIV	370	6098	YRF1-6	-
chrIX	316767	317932	RPL2B	+		chrXIV	6560	6719	YNL338W	+
chrIX	318199	320965	VID28	-		chrXIV	7164	7419	YNL337W	+
chrIX	322341	324105	BAR1	+		chrXIV	61957	62943	RPS19B	-
chrIX	324302	324374	YNCI0008C	-		chrXIV	63569	64562	RPL18B	-
chrIX	325211	325526	YIL014C-A	-		chrXIV	65743	66052	TOS6	+
chrIX	325747	325820	YNCI0009W	+		chrXIV	86217	87240	RFC3	+
chrIX	326102	327995	MNT3	+		chrXIV	87896	88736	PCL1	+
chrIX	328206	332442	PDR11	-		chrXIV	89209	89306	SNR40	+
chrIX	333010	333352	YIL012W	+		chrXIV	110916	112902	PRM1	+
chrIX	335665	336212	EST3	-		chrXIV	113270	116453	CAF120	+
chrIX	336348	336420	YNCI0010C	-		chrXIV	116678	116867	YNL277W-A	+
chrIX	381085	381814	VLD1	+		chrXIV	172587	174315	NRD1	-
chrIX	381947	382382	RPR2	+		chrXIV	196425	197943	ZWF1	-
chrIX	382627	383425	YIR016W	+		chrXIV	198501	199977	NAR1	-
chrIX	383555	384119	MET28	-		chrXIV	215986	217042	PDR16	-
chrIX	383565	384165	YIR017W-A	+		chrXIV	217522	218662	ELA1	-
chrIX	384608	385346	YAP5	+		chrXIV	229093	229714	SSU72	+
chrIX	385563	385701	YIR018C-A	-		chrXIV	230104	230672	SNR19	-
chrIX	389571	393675	FLO11	-		chrXIV	231067	233695	POP1	-
chrIX	419614	420736	LYS1	-		chrXIV	299653	300649	RHO5	-
chrIX	421025	421790	NRE1	-		chrXIV	300665	301103	YNL179C	-
chrX	56443	58813	ACO2	-		chrXIV	302679	303402	RPS3	+
chrX	59099	59172	YNCJ0001C	-		chrXIV	330328	330547	YNL162W-A	+
chrX	72709	73414	SOP4	-		chrXIV	331321	332154	RPL42A	+
chrX	73786	74611	RPS14B	+		chrXIV	332596	334867	CBK1	+
chrX	74909	75302	RPS22A	-		chrXIV	336544	337609	YGP1	+
chrX	75932	76474	RPL39	+		chrXIV	351385	351580	YNL146C-A	-
chrX	76201	76510	BUD19	-		chrXIV	351714	352017	YNL146W	+
chrX	76802	79262	SWE1	-		chrXIV	352413	352530	MFA2	+
chrX	80154	81915	MNN5	+		chrXIV	352819	355042	YNL144C	-
chrX	89281	90097	ATG27	-		chrXIV	353060	353144	YNL144W-A	+
chrX	90785	91657	RPL17B	+		chrXIV	424894	426754	LEU4	-
chrX	105013	106072	ERG20	+		chrXIV	426718	426808	YNL103W-A	+
chrX	106433	106718	QCR8	+		chrXIV	427734	429753	MET4	+
chrX	106893	109461	HAL5	-		chrXIV	439601	440570	RAS2	-
chrX	113877	115629	JJJ2	-		chrXIV	440796	440919	PLS1	-
chrX	115938	116010	YNCJ0002C	-		chrXIV	441365	442358	PHO23	-
chrX	117961	118825	PIR5	-		chrXIV	441430	441586	YNL097W-A	+
chrX	120448	121690	HSP150	+		chrXIV	479767	480991	NIS1	+
chrX	122264	122948	CIS3	-		chrXIV	481390	482977	APJ1	+
chrX	123835	126328	FAR1	-		chrXIV	493955	495001	RPL16B	-
chrX	134331	135933	INO1	-		chrXIV	495700	498289	FKH2	-
chrX	136173	136533	YJL152W	+		chrXIV	499416	499557	YNL067W-B	+
chrX	136371	136773	SNA3	-		chrXIV	499680	500256	RPL9B	+
chrX	137122	137425	YJL150W	+		chrXIV	501514	502777	SUN4	+
chrX	137378	139370	DAS1	+		chrXIV	503723	505484	AQR1	+
chrX	139565	139691	SNR128	-		chrXIV	517248	517842	OCA2	+
chrX	139760	139950	SNR190	-		chrXIV	517993	518845	POR1	-
chrX	140436	141138	RPA34	+		chrXIV	519098	519169	YNCN0008C	-
chrX	153503	154691	TIF2	-		chrXIV	519455	520778	YNL054W-A	+
chrX	154984	156127	GLG2	-		chrXIV	519455	524706	YNL054W-B	+
chrX	156549	157273	RPS21B	-		chrXIV	547093	547196	YNCN0009W	+
chrX	157876	158194	YJL135W	+		chrXIV	547112	547370	YNL042W-B	+
chrX	158187	159417	LCB3	+		chrXIV	568114	568217	YNCN0011W	+
chrX	159622	159847	DPI8	-		chrXIV	568521	569691	YNL035C	-
chrX	160618	161563	MRS3	+		chrXIV	574505	575351	SIW14	+
chrX	164277	165348	AIM23	-		chrXIV	575639	576050	HHT2	-
chrX	165722	172367	URA2	-		chrXIV	576726	577038	HHF2	+
chrX	173598	177306	TRK1	-		chrXIV	577204	578773	KTR5	-
chrX	193859	194873	NCA3	-		chrXIV	618506	619565	SIS1	-
chrX	196286	197126	ASF1	+		chrXIV	620066	620978	LST8	+
chrX	197312	197385	YNCJ0005C	-		chrXIV	629621	631061	CIT1	-
chrX	197914	198595	YJL114W	+		chrXIV	631262	631481	YNR001W-A	+
chrX	204734	204806	YNCJ0006W	+		chrXIV	631845	631917	SUF10	-
chrX	205304	207449	MDV1	+		chrXIV	632598	632672	YNCN0017W	+
chrX	227326	227776	PAM16	+		chrXIV	633007	633856	ATO2	-
chrX	228093	228479	SNR37	-		chrXIV	649027	651712	PHO91	-
chrX	231300	233760	MEF2	+		chrXIV	652464	653103	YNR014W	+
chrX	233938	234011	YNCJ0008W	+		chrXIV	662912	663581	TIM23	+
chrX	234319	236356	GSH1	-		chrXIV	664269	664944	RCF2	+
chrX	265925	268415	SIP4	+		chrXIV	739950	742110	FRE4	+
chrX	268798	269815	ARG3	+		chrXIV	755745	759099	DSE4	-
chrX	289874	290774	PRY1	-		chrXIV	760066	760885	YNR068C	-
chrX	291335	293981	PRY3	-		chrXV	584	740	YOL166W-A	+
chrX	294046	294145	YJL077W	+		chrXV	11548	11911	PAU20	-
chrX	294665	295061	ICS3	-		chrXV	19490	21311	ENB1	-
chrX	294798	294885	YJL077W-A	+		chrXV	27083	27218	YOL155W-A	+
chrX	295244	298814	NET1	+		chrXV	28702	31606	HPF1	-
chrX	337883	338003	YJL052C-A	-		chrXV	54594	55104	RIB4	-
chrX	338270	339269	TDH1	+		chrXV	55557	56280	RRP40	+
chrX	339786	342255	IRC8	+		chrXV	78351	79479	YGK3	-
chrX	347446	348637	UBX6	-		chrXV	80347	81190	RPL25	+
chrX	349043	349178	YJL047C-A	-		chrXV	81786	82920	MDH2	-
chrX	349129	349233	SNR60	-		chrXV	83833	85264	TRM13	+
chrX	349579	352108	RTT101	-		chrXV	87843	89448	HRP1	+
chrX	352385	353615	AIM22	+		chrXV	108257	108896	MDY2	-
chrX	354243	354332	SUP7	+		chrXV	109175	109889	SHR5	+
chrX	355373	355445	YNCJ0011W	+		chrXV	110296	110638	ZEO1	+
chrX	355455	355527	YNCJ0012W	+		chrXV	110961	111033	SUF1	-
chrX	356023	357928	SDH9	+		chrXV	111430	111886	INO4	-
chrX	368747	373799	NUP192	-		chrXV	116395	117454	NDJ1	-
chrX	374423	374495	YNCJ0013C	-		chrXV	117999	119322	YOL103W-A	+
chrX	374505	374577	YNCJ0014C	-		chrXV	117999	123268	YOL103W-B	+
chrX	375114	375774	LOH1	-		chrXV	159172	159445	MHF1	+
chrX	388384	390853	VPS53	-		chrXV	159547	160594	ADH1	-
chrX	391042	391115	EMT5	-		chrXV	161578	161791	YOL085W-A	+
chrX	391310	391646	YJL028W	+		chrXV	161672	162014	YOL085C	-
chrX	391832	392249	YJL027C	-		chrXV	162355	165331	PHM7	+
chrX	392403	393603	RNR2	+		chrXV	171069	180309	IRA2	+
chrX	414284	414770	RPC17	-		chrXV	214016	216137	MAM3	-
chrX	414965	415038	YNCJ0018W	+		chrXV	217125	218448	GPD2	+
chrX	415930	416036	YNCJ0019C	-		chrXV	219210	220473	ARG1	+
chrX	422697	423012	YJL007C	-		chrXV	231569	231755	DDR2	-
chrX	422936	423009	EMT3	+		chrXV	232445	233636	SPE2	-
chrX	423137	424109	CTK2	-		chrXV	253148	253577	RPS15	-
chrX	424431	424515	SUP51	-		chrXV	254296	254617	RPP2A	+
chrX	425156	431237	CYR1	+		chrXV	274011	274353	MIM1	-
chrX	452429	453446	MHO1	+		chrXV	274672	274773	YNCO0008W	+
chrX	453682	454681	TDH2	-		chrXV	274956	276939	LAG2	+
chrX	518762	519185	VPS55	-		chrXV	286171	287950	TAT2	+
chrX	519637	521602	SSC1	-		chrXV	288191	288280	SUP3	+
chrX	522047	523862	TAH11	+		chrXV	288419	288572	YOL019W-A	+
chrX	524011	524093	YNCJ0023C	-		chrXV	288897	290553	TOS7	+
chrX	524907	525381	ANB1	-		chrXV	300689	300980	YOL013W-B	+
chrX	526334	526664	CYC1	+		chrXV	301046	301238	YOL013W-A	+
chrX	526883	528476	UTR1	-		chrXV	301096	301198	YNCO0011W	+
chrX	529860	531366	OSM1	+		chrXV	301379	303035	HRD1	-
chrX	531827	531898	SUF23	+		chrXV	305348	307409	PLB3	+
chrX	532061	533759	RAD7	+		chrXV	311341	312367	CSI2	-
chrX	538554	538626	HSX1	+		chrXV	313077	315387	TOP1	-
chrX	538771	539266	HIT1	+		chrXV	383532	384420	CIN5	-
chrX	541507	541579	YNCJ0026W	+		chrXV	384599	384935	YOR029W	+
chrX	541791	542502	YJR056C	-		chrXV	389770	391075	HMS1	-
chrX	542955	543044	SUP4	-		chrXV	392175	392376	YOR032W-A	+
chrX	577254	578190	MIR1	-		chrXV	392415	394524	EXO1	-
chrX	608304	608858	RPL43B	+		chrXV	407063	407921	GLO4	+
chrX	616350	617334	AIM25	-		chrXV	407947	408134	SNR9	-
chrX	617918	618019	YNCJ0029W	+		chrXV	408357	408789	YOR041C	-
chrX	618233	619034	RSM26	+		chrXV	408424	409660	CUE5	+
chrX	620753	622490	URA8	+		chrXV	422667	423732	RSB1	-
chrX	622549	623014	SOD1	-		chrXV	424269	424617	YOR050C	-
chrX	623580	624603	ADO1	+		chrXV	424845	426084	ETT1	-
chrX	629584	632941	CPA2	-		chrXV	438642	438738	YNCO0016W	+
chrX	633614	635681	YMR1	+		chrXV	438905	440258	LPL1	-
chrX	638231	638975	RSM7	-		chrXV	444685	445849	RPL3	+
chrX	638658	639051	YJR114W	+		chrXV	446078	446738	YNG1	-
chrX	639941	640451	YJR115W	+		chrXV	493432	494470	TMA46	+
chrX	644303	646490	JHD2	-		chrXV	495126	496968	ECM3	+
chrX	647125	647476	DMO1	+		chrXV	505793	506767	RPS7A	+
chrX	647606	649142	ATP2	+		chrXV	521352	522282	RGS2	+
chrX	649775	651269	IBA57	+		chrXV	575097	577626	EFT1	+
chrX	651900	652578	RPS5	+		chrXV	578563	579793	BAG7	+
chrX	652891	654238	YJR124C	-		chrXV	580158	580500	IRC14	-
chrX	658916	663059	RSF2	-		chrXV	580249	581359	IDH2	+
chrX	662920	663280	YJR128W	+		chrXV	619839	624375	PDR5	+
chrX	663748	663942	SNR3	+		chrXV	636938	638558	PNS1	-
chrX	663999	665019	EFM3	-		chrXV	639120	639267	YOR161C-C	-
chrX	700881	701691	MGM101	+		chrXV	639559	641992	YRR1	-
chrX	702026	703068	RPS4A	-		chrXV	671844	672411	SYC1	-
chrX	703884	704238	YJR146W	+		chrXV	758329	759253	ODC2	+
chrX	704195	705272	HMS2	+		chrXV	759325	759529	SNR35	-
chrX	705743	706874	BAT2	+		chrXV	759781	760660	DSC3	+
chrX	707159	708374	YJR149W	+		chrXV	768408	769812	WTM2	+
chrXI	450	798	YKL225W	+		chrXV	770799	772113	WTM1	+
chrXI	22233	24084	JEN1	+		chrXV	772600	774127	MKK1	+
chrXI	25214	26159	URA1	+		chrXV	778554	779405	RPL33B	-
chrXI	26826	30687	OXP1	-		chrXV	779869	780184	IRC13	+
chrXI	36698	38153	TRP3	-		chrXV	780106	780596	SNR17A	+
chrXI	38810	38911	SNR64	+		chrXV	780905	781541	DFR1	+
chrXI	39162	42237	UBA1	+		chrXV	795800	796793	ENV9	-
chrXI	63929	67466	MNN4	-		chrXV	797675	798308	SRL1	+
chrXI	68231	70220	PTK1	-		chrXV	831058	832042	FSF1	-
chrXI	68269	69109	YKL199C	-		chrXV	832331	832521	SNR8	+
chrXI	74623	74697	YNCK0003W	+		chrXV	832812	834195	YTM1	+
chrXI	74931	75534	YKT6	-		chrXV	834451	836431	TPO4	-
chrXI	84207	84291	YNCK0004W	+		chrXV	853356	854112	YOR289W	+
chrXI	84703	85903	HYM1	+		chrXV	854186	854259	YNCO0029C	-
chrXI	98394	98607	YKL183C-A	-		chrXV	865652	866582	YOR292C	-
chrXI	98720	99641	LOT5	+		chrXV	867097	867852	RPS10A	+
chrXI	100670	106826	FAS1	+		chrXV	875598	877038	MUM3	+
chrXI	107315	108599	PRS1	+		chrXV	877229	877685	MBF1	-
chrXI	109268	110129	RPL17A	+		chrXV	878434	880675	BUD7	+
chrXI	110463	112503	COY1	-		chrXV	880964	882272	RAX1	+
chrXI	137931	140691	MCD4	-		chrXV	882764	882842	YOR302W	+
chrXI	141017	141089	YNCK0005C	-		chrXV	882898	884134	CPA1	+
chrXI	141793	142819	PIR1	-		chrXV	900249	901194	RPL20B	-
chrXI	144400	145378	PIR3	+		chrXV	901857	902874	SPS4	-
chrXI	161600	162335	SRP102	+		chrXV	903042	903372	YOR314W	+
chrXI	162486	162558	YNCK0006C	-		chrXV	904457	904568	YOR314W-A	+
chrXI	163599	164109	YKL153W	+		chrXV	904759	905800	SFG1	+
chrXI	163641	164385	GPM1	-		chrXV	909342	911445	FAA1	+
chrXI	164916	165930	NNR2	-		chrXV	923231	925040	FRT1	-
chrXI	202998	203071	YNCK0007W	+		chrXV	924576	925050	YOR325W	+
chrXI	203540	205253	PGM1	+		chrXV	925720	930445	MYO2	+
chrXI	214141	216700	DGR2	+		chrXV	966665	967625	YOR342C	-
chrXI	217343	218318	OAC1	+		chrXV	968147	968474	YOR343C	-
chrXI	218569	219217	VPH2	-		chrXV	970577	975891	YOR343W-B	+
chrXI	219125	219437	YKL118W	+		chrXV	976420	976493	EMT2	+
chrXI	219894	219967	YNCK0008W	+		chrXV	977193	978069	TYE7	-
chrXI	220323	220974	SBA1	+		chrXV	980682	980787	YNCO0031W	+
chrXI	226569	228765	ABF1	+		chrXV	986898	988782	PUT4	-
chrXI	228463	228799	YKL111C	-		chrXV	989788	992833	CIN1	+
chrXI	228938	229880	KTI12	-		chrXV	1058422	1058590	YOR381W-A	+
chrXI	232226	233891	HAP4	+		chrXV	1059530	1059992	FIT2	+
chrXI	234425	235787	SLD2	+		chrXV	1085472	1090863	YRF1-8	+
chrXI	243219	245373	GFA1	-		chrXVI	39120	40077	DIM1	+
chrXI	245031	245286	YKL104W-A	+		chrXVI	41042	42869	DIP5	+
chrXI	246137	247682	APE1	-		chrXVI	56168	56274	YNCP0001C	-
chrXI	248061	248367	YKL102C	-		chrXVI	56747	58070	YPL257W-A	+
chrXI	248919	253476	HSL1	+		chrXVI	56747	62016	YPL257W-B	+
chrXI	256769	257843	MTC2	+		chrXVI	64976	66614	CLN2	-
chrXI	258502	258913	YKL097C	-		chrXVI	67724	68882	BBP1	+
chrXI	259072	259222	YKL096C-B	-		chrXVI	73362	73881	YAH1	-
chrXI	259252	259531	CWP2	+		chrXVI	73624	73927	YPL251W	+
chrXI	261131	261851	CWP1	+		chrXVI	74308	74719	ATG41	-
chrXI	302917	303023	YNCK0010W	+		chrXVI	75698	76239	RPL36B	-
chrXI	307284	307827	YKL069W	+		chrXVI	75701	75989	YPL250W-A	+
chrXI	308143	308217	YNCK0011C	-		chrXVI	76668	79353	GYP5	-
chrXI	309205	309442	YKL068W-A	+		chrXVI	96495	98625	HSP82	-
chrXI	310198	313078	NUP100	+		chrXVI	99483	100086	YAR1	+
chrXI	313400	313472	YNCK0012C	-		chrXVI	108651	114315	FAS2	+
chrXI	321014	321518	YKL063C	-		chrXVI	115311	116487	USV1	+
chrXI	323227	325120	MSN4	+		chrXVI	130161	132228	FMP40	+
chrXI	325770	326112	BLI1	+		chrXVI	131869	132115	YPL222C-A	-
chrXI	326407	327487	FBA1	-		chrXVI	133042	135424	FLC1	+
chrXI	328117	329443	MPE1	-		chrXVI	188306	188513	COA2	-
chrXI	330855	333969	NUP120	-		chrXVI	189153	190983	GUP2	+
chrXI	334411	334915	TMA19	-		chrXVI	213041	213962	CUP9	-
chrXI	335320	336157	OAR1	-		chrXVI	281055	281517	SNR17B	-
chrXI	339667	340546	ASK1	-		chrXVI	282121	282970	RPL33A	+
chrXI	341311	342373	SFK1	+		chrXVI	292816	296647	GIP3	-
chrXI	353492	355079	PRI2	+		chrXVI	296285	296654	YPL136W	+
chrXI	356321	356642	MMO1	+		chrXVI	297552	298050	ISU1	+
chrXI	356747	357848	PHD1	+		chrXVI	297677	297851	YPL135C-A	-
chrXI	365604	369117	RGT1	+		chrXVI	337435	338620	PEX25	-
chrXI	369364	369721	AIM26	+		chrXVI	338847	338919	IMT2	-
chrXI	369527	369920	YKL036C	-		chrXVI	368070	369441	EEB1	-
chrXI	369890	371390	UGP1	+		chrXVI	369838	370663	SEC62	-
chrXI	371828	374105	TUL1	+		chrXVI	377290	378395	RPS6A	-
chrXI	379679	379753	YNCK0014W	+		chrXVI	379119	381150	RLM1	-
chrXI	380064	381858	IXR1	-		chrXVI	424214	425096	YPL068C	-
chrXI	382071	382485	YKL031W	+		chrXVI	425250	425847	HTC1	-
chrXI	382497	383103	YKL030W	+		chrXVI	429938	431369	TIM50	+
chrXI	382715	384725	MAE1	-		chrXVI	431894	432299	YPL062W	+
chrXI	392525	393140	URA6	-		chrXVI	432587	434090	ALD6	+
chrXI	393145	393373	MIN9	-		chrXVI	451908	453057	SUR1	-
chrXI	393720	394554	SKA1	+		chrXVI	453429	453735	LCL1	-
chrXI	427294	428551	LAC1	-		chrXVI	453991	454990	LGE1	-
chrXI	429301	430108	CAP1	+		chrXVI	500674	502183	SKS1	-
chrXI	431029	431138	SNR87	-		chrXVI	502472	503030	YPL025C	-
chrXI	431905	432720	RPL14A	+		chrXVI	503516	504242	RMI1	+
chrXI	433092	434877	BYE1	-		chrXVI	518733	520233	IRC15	-
chrXI	438776	439385	MET14	-		chrXVI	525809	526883	HST2	-
chrXI	440607	442722	VPS1	-		chrXVI	527546	528692	CIP1	+
chrXI	458556	458670	YNCK0016W	+		chrXVI	548485	550306	AEP3	+
chrXI	458923	461239	TOF2	-		chrXVI	550631	551657	LSP1	-
chrXI	490967	491040	YNCK0017W	+		chrXVI	552019	553408	ULA1	+
chrXI	491363	493661	BCH2	+		chrXVI	558384	559935	PDH1	+
chrXI	511998	513159	KAE1	-		chrXVI	560197	560289	YNCP0008C	-
chrXI	513331	513403	YNCK0018C	-		chrXVI	560568	560766	YPR002C-A	-
chrXI	515062	516871	GAP1	+		chrXVI	572268	572339	YNCP0009W	+
chrXI	517987	518060	YNCK0019W	+		chrXVI	576551	577358	SUT2	+
chrXI	518062	518566	YKR040C	-		chrXVI	582061	582134	YNCP0010W	+
chrXI	518197	518950	YKR041W	+		chrXVI	582372	582734	MIN8	-
chrXI	519526	520624	UTH1	+		chrXVI	584631	585585	CMR3	-
chrXI	520896	521712	SHB17	-		chrXVI	587188	587518	YPR014C	-
chrXI	557676	558954	KTR2	+		chrXVI	622539	622631	YNCP0011C	-
chrXI	559015	559366	SNR42	-		chrXVI	624468	626967	APL4	-
chrXI	559665	560652	TFA2	+		chrXVI	627879	631245	CSR2	+
chrXI	578186	578507	YKR073C	-		chrXVI	639524	640958	ARP7	+
chrXI	578964	579060	YNCK0021W	+		chrXVI	642207	643320	GLN1	+
chrXI	579208	579676	AIM29	+		chrXVI	643835	645272	VMA13	+
chrXI	590394	591357	MTD1	+		chrXVI	645949	646153	SPO24	+
chrXI	615729	617535	PTR2	+		chrXVI	646447	647038	ERV2	-
chrXI	617995	618750	RPL40B	-		chrXVI	646835	647195	IRC16	+
chrXI	626792	630380	ESL2	+		chrXVI	647011	647347	YPR039W	+
chrXI	631151	632801	PCK1	+		chrXVI	647304	648375	TIP41	+
chrXII	584	4301	YLL067C	-		chrXVI	677811	678320	YPR063C	-
chrXII	5604	5775	YLL066W-B	+		chrXVI	678950	679370	YPR064W	+
chrXII	6119	9836	YLL066C	-		chrXVI	679692	680799	ROX1	+
chrXII	37332	39471	FRE6	-		chrXVI	698868	700014	MRL1	+
chrXII	39803	40414	COF1	-		chrXVI	700593	701970	TEF1	+
chrXII	40665	41205	LDB18	+		chrXVI	702113	703970	GRS2	-
chrXII	54210	63645	VPS13	-		chrXVI	767751	768987	MRI1	+
chrXII	64061	65207	UBI4	-		chrXVI	769206	769302	YNCP0017C	-
chrXII	65774	66518	ENT4	-		chrXVI	793910	794498	NAT3	-
chrXII	66561	66942	YLL037W	+		chrXVI	794964	795767	RPS23B	+
chrXII	81460	83710	FRA1	+		chrXVI	805000	810269	YPR137C-B	-
chrXII	84803	86564	TPO1	+		chrXVI	808946	810269	YPR137C-A	-
chrXII	87402	88155	ISA1	+		chrXVI	810675	810749	YNCP0019W	+
chrXII	88622	91349	HSP104	+		chrXVI	810983	812453	MEP3	-
chrXII	92547	92650	YNCL0001W	+		chrXVI	813155	814058	LOA1	-
chrXII	94746	95121	PAU17	+		chrXVI	819764	821423	NOC4	-
chrXII	95565	97485	SSA2	-		chrXVI	821731	821903	SNR45	+
chrXII	97996	98836	POM33	-		chrXVI	822619	824338	ASN1	+
chrXII	99043	100201	HIF1	-		chrXVI	829917	830439	NCE102	+
chrXII	105685	107899	KNS1	-		chrXVI	830998	831520	YPR150W	+
chrXII	106907	107000	YLL019W-A	+		chrXVI	831054	831675	SUE1	-
chrXII	108675	108972	COX19	-		chrXVI	832060	833458	URN1	-
chrXII	122074	124714	PUF3	-		chrXVI	837908	839777	TPO3	-
chrXII	125533	127255	YEH1	+		chrXVI	841265	842669	TDA6	+
chrXII	167319	167802	TEN1	-		chrXVI	850988	856257	YPR158C-D	-
chrXII	167943	168025	YNCL0002C	-		chrXVI	854934	856257	YPR158C-C	-
chrXII	198783	199389	SNR30	+		chrXVI	856569	857620	RUF6	-
chrXII	199539	201315	ADE16	-		chrXVI	856901	856974	YNCP0022W	+
chrXII	201975	202590	RPL15A	-		chrXVI	857582	859745	KRE6	+
chrXII	212368	214456	MLH2	-		chrXVI	860313	860415	YPR159C-A	-
chrXII	214882	214955	YNCL0004C	-		chrXVI	860378	860449	YNCP0023W	+
chrXII	215439	218907	YLR035C-A	-		chrXVI	861305	864014	GPH1	+
chrXII	231701	232013	TRX1	-		chrXVI	900754	901558	DPM1	+
chrXII	232389	234081	PDC1	-		chrXVI	902043	906654	GDB1	+
chrXII	235036	237703	STU2	-		chrXVI	919380	920487	QCR2	+
chrXII	239346	241407	FRE8	-		chrXVI	921859	922777	AQY1	+
chrXII	242231	243349	RPS0B	+		chrXVI	944602	947701	YPR204W	+
chrXII	251271	253080	SPT8	-		chrXVI	946855	947338	YPR204C-A	-
chrXII	253860	254958	ERG3	+
chrXII	281955	282456	BUD20	-
chrXII	282926	283592	RPL10	+
chrXII	283184	283607	YLR076C	-
chrXII	283871	285623	FMP25	+
chrXII	287915	289250	EMP46	+
chrXII	290211	291936	GAL2	+
chrXII	327729	329238	GIS3	-
chrXII	329676	332115	IOC2	-
chrXII	349005	363738	REA1	-
chrXII	364115	365330	REX3	+
chrXII	366234	366346	SNR6	+
chrXII	366666	368124	YLR108C	-
chrXII	368780	369311	AHP1	+
chrXII	369696	370098	CCW12	-
chrXII	370390	370723	YLR111W	+
chrXII	370790	371210	YLR112W	+
chrXII	371619	372927	HOG1	+
chrXII	374354	374427	YNCL0007W	+
chrXII	374943	377238	AVL9	-
chrXII	385533	386175	SRN2	+
chrXII	386510	388220	YPS1	-
chrXII	388671	388773	YLR120W-A	+
chrXII	388743	390270	YPS3	-
chrXII	421541	423473	SLS1	-
chrXII	423473	423800	YLR140W	+
chrXII	423682	424774	RRN5	+
chrXII	425185	426616	PUT1	+
chrXII	447981	448314	RNH203	-
chrXII	448649	448721	YNCL0009C	-
chrXII	488996	489341	YLR161W	+
chrXII	489348	489469	RDN5-6	+
chrXII	489572	489929	YLR162W	+
chrXII	490405	490594	RRT15	+
chrXII	498946	499405	RPS31	+
chrXII	499577	500270	UPS2	-
chrXII	500334	500688	YLR169W	+
chrXII	500578	501049	APS1	-
chrXII	500732	501122	YLR171W	+
chrXII	501259	502162	DPH5	-
chrXII	511053	512940	YLR177W	+
chrXII	513161	513821	TFS1	-
chrXII	514107	514713	YLR179C	-
chrXII	515261	516410	SAM1	+
chrXII	520542	522012	TOS4	-
chrXII	522105	522453	YLR184W	+
chrXII	522662	523288	RPL37A	+
chrXII	523631	524390	EMG1	+
chrXII	590561	592043	ADY4	-
chrXII	592518	592619	YNCL0032C	-
chrXII	604211	604787	CDC42	-
chrXII	604573	604879	YLR230W	+
chrXII	605299	605432	YNCL0033C	-
chrXII	605757	607119	BNA5	-
chrXII	609782	611753	TOP3	+
chrXII	611531	611930	YLR235C	-
chrXII	611793	612117	YLR236C	-
chrXII	612366	614163	THI7	+
chrXII	627117	628197	ERF2	+
chrXII	628382	628497	YNCL0034W	+
chrXII	628683	633354	IRC20	-
chrXII	645599	645953	YLR255C	-
chrXII	646414	650923	HAP1	+
chrXII	651116	652439	YLR256W-A	+
chrXII	656933	657006	YNCL0035C	-
chrXII	658825	659791	YLR257W	+
chrXII	660715	662833	GSY2	+
chrXII	663283	665002	HSP60	-
chrXII	670339	672823	RED1	+
chrXII	673130	673334	RPS28B	+
chrXII	673827	673944	YLR264C-A	-
chrXII	674426	675455	NEJ1	-
chrXII	699998	704024	YLR278C	-
chrXII	704308	704698	YLR279W	+
chrXII	704482	704833	YLR280C	-
chrXII	704492	704960	RSO55	-
chrXII	705070	705412	YLR282C	-
chrXII	705185	706130	PUT7	+
chrXII	707359	708145	NNT1	+
chrXII	708167	708338	YLR285C-A	-
chrXII	708447	710136	CTS1	-
chrXII	708561	708696	YLR286W-A	+
chrXII	710990	712058	YLR287C	-
chrXII	726068	728051	ECM38	+
chrXII	727910	728003	YLR299C-A	-
chrXII	728954	730301	EXG1	+
chrXII	730824	731559	HRI1	+
chrXII	732089	732190	YNCL0037W	+
chrXII	732190	732553	YLR302C	-
chrXII	732541	733876	MET17	+
chrXII	734801	734875	YNCL0038W	+
chrXII	735211	737548	ACO1	-
chrXII	738160	743863	STT4	-
chrXII	757636	758833	ATG39	-
chrXII	759479	760241	MRPL15	+
chrXII	781142	781379	RPL38	-
chrXII	782173	782896	YLR326W	+
chrXII	783126	783387	TMA10	-
chrXII	784353	784453	YNCL0039W	+
chrXII	784912	786118	NMA1	+
chrXII	787663	789679	CHS5	+
chrXII	793917	793989	YNCL0040W	+
chrXII	794485	794575	SNR61	-
chrXII	794696	794794	SNR55	-
chrXII	794936	795024	SNR57	-
chrXII	795572	795899	RPS25B	-
chrXII	796697	797078	YLR334C	-
chrXII	797177	797249	YNCL0044W	+
chrXII	797429	799592	NUP2	+
chrXII	807384	808818	SPO77	+
chrXII	809996	815627	FKS1	+
chrXII	818608	818680	TRR4	+
chrXII	819311	820142	RPL26A	+
chrXII	820510	822040	YLR345W	+
chrXII	834351	836163	BUD8	+
chrXII	836349	837357	TAL1	-
chrXII	838065	839253	ILV5	-
chrXII	855198	855531	YLR365W	+
chrXII	855522	855645	YLR364C-A	-
chrXII	855537	855843	YLR366W	+
chrXII	856441	857317	RPS22B	+
chrXII	856709	856920	SNR44	+
chrXII	857539	859336	MDM30	+
chrXII	873745	874792	FBP1	-
chrXII	875375	875471	YNCL0047W	+
chrXII	875735	877178	SEC61	-
chrXII	896373	897672	REH1	-
chrXII	898650	898821	RPS29A	+
chrXII	899179	899382	SNR34	+
chrXII	899576	902660	STE23	-
chrXII	915155	919019	SKI2	-
chrXII	919535	921596	BDF1	-
chrXII	920868	920973	YLR399W-A	+
chrXII	922062	922536	YLR400W	+
chrXII	922441	924448	DUS3	-
chrXII	924888	925080	YLR402W	+
chrXII	925567	927619	SFP1	+
chrXII	929788	930892	DUS4	+
chrXII	931064	931755	RPL31B	-
chrXII	932205	932355	YLR406C-A	-
chrXII	951155	953183	INA1	+
chrXII	953352	954144	PUN1	-
chrXII	954258	954597	YLR415C	-
chrXII	954490	954889	YLR416C	-
chrXII	955009	956710	VPS36	+
chrXII	958427	962735	YLR419W	+
chrXII	962971	963055	YNCL0049C	-
chrXII	1007420	1011245	ECM30	-
chrXII	1011621	1012023	DIF1	-
chrXII	1012458	1012686	YLR437C-A	-
chrXII	1012500	1013775	CAR2	+
chrXII	1018140	1018908	RPS1A	-
chrXII	1019314	1022251	SIR3	-
chrXII	1026855	1027893	VMA6	-
chrXII	1028853	1029768	RPL6B	+
chrXIII	22047	23683	TUB3	-
chrXIII	23563	26578	YNCM0001W	+
chrXIII	24036	25800	PHO84	-
chrXIII	26037	26418	YML122C	-
chrXIII	26929	27862	GTR1	+
chrXIII	62581	67549	NUP188	-
chrXIII	67767	67938	SNR85	-
chrXIII	68293	69700	CAC2	+
chrXIII	69408	69726	YML101C-A	-
chrXIII	69734	70088	CUE4	-
chrXIII	70137	70311	YML100W-A	+
chrXIII	70623	73920	TSL1	+
chrXIII	74228	74558	YML099W-A	+
chrXIII	74397	77040	ARG81	-
chrXIII	87122	90731	RPM2	-
chrXIII	90743	91130	YML090W	+
chrXIII	91040	91409	YML089C	-
chrXIII	91969	92027	ZOD1	+
chrXIII	92234	94241	UFO1	+
chrXIII	115733	118898	HMG1	-
chrXIII	123226	124172	RPL6A	-
chrXIII	124729	129367	TCB3	-
chrXIII	129748	131572	COG8	-
chrXIII	131824	131896	YNCM0004C	-
chrXIII	145138	145876	TEM1	-
chrXIII	146481	147249	RPS1B	+
chrXIII	147504	148683	MFT1	-
chrXIII	158759	158966	HUG1	+
chrXIII	159382	159697	SML1	+
chrXIII	160022	160412	YML057C-A	-
chrXIII	160179	161994	CMP2	+
chrXIII	168794	168883	SUP5	+
chrXIII	169115	169754	YML053C	-
chrXIII	181473	183363	PRP39	+
chrXIII	183897	183968	YNCM0007C	-
chrXIII	184460	189729	YML045W	+
chrXIII	184460	185783	YML045W-A	+
chrXIII	194912	195755	VPS71	-
chrXIII	196067	196170	SUF7	-
chrXIII	196627	201896	YML039W	+
chrXIII	196627	197950	YML040W	+
chrXIII	217361	219878	USA1	+
chrXIII	220137	220728	TSA1	+
chrXIII	221405	222563	YOX1	+
chrXIII	222986	223828	RPS18B	-
chrXIII	224405	225365	YML6	-
chrXIII	225888	226697	RPS17A	+
chrXIII	226993	228664	NSE5	-
chrXIII	251838	252990	ERG6	-
chrXIII	253161	253272	MIN4	-
chrXIII	253847	255800	YAP1	+
chrXIII	256091	258416	GIS4	-
chrXIII	259157	259239	YNCM0009C	-
chrXIII	267173	267800	YPT7	+
chrXIII	277560	279681	PLB2	-
chrXIII	279959	280340	YMR007W	+
chrXIII	280589	282584	PLB1	-
chrXIII	283080	283548	YMR008C-A	-
chrXIII	284101	284641	ADI1	+
chrXIII	285099	286317	ANY1	+
chrXIII	288078	289704	HXT2	+
chrXIII	290800	290872	YNCM0010W	+
chrXIII	291133	294967	CLU1	+
chrXIII	295178	296738	SEC59	-
chrXIII	296470	296620	YMR013C-A	-
chrXIII	297277	297364	SNR78	+
chrXIII	297505	297593	SNR77	+
chrXIII	297724	297833	SNR76	+
chrXIII	297917	298006	SNR75	+
chrXIII	298137	298225	SNR74	+
chrXIII	298306	298412	SNR73	+
chrXIII	298310	298391	YMR013W-A	+
chrXIII	298553	298651	SNR72	+
chrXIII	298867	300427	BUD22	+
chrXIII	300868	302485	ERG5	-
chrXIII	303235	305593	SOK2	-
chrXIII	307488	308682	SPO20	+
chrXIII	347510	348260	CCS1	-
chrXIII	350965	351973	ARA2	-
chrXIII	352279	352370	YNCM0019W	+
chrXIII	352602	353136	ARG80	+
chrXIII	353870	354731	MCM1	+
chrXIII	357358	362627	YMR045C	-
chrXIII	361304	362627	YMR046C	-
chrXIII	362701	362830	YMR046W-A	+
chrXIII	363063	363135	YNCM0020W	+
chrXIII	363363	366705	NUP116	-
chrXIII	372444	372518	YNCM0021C	-
chrXIII	373056	378325	YMR050C	-
chrXIII	379302	379408	YNCM0022C	-
chrXIII	379585	380200	FAR3	+
chrXIII	387314	388244	AAC1	-
chrXIII	388358	388730	YMR057C	-
chrXIII	388821	390732	FET3	+
chrXIII	407708	408566	NAT4	+
chrXIII	409153	410626	MOT3	+
chrXIII	416195	420029	PDS5	-
chrXIII	420587	420661	YNCM0023C	-
chrXIII	431768	432125	YMR082C	-
chrXIII	463553	463625	YNCM0024W	+
chrXIII	463933	464827	YMR099C	-
chrXIII	469847	472352	LAF1	-
chrXIII	472901	473264	YMR103C	-
chrXIII	473419	475453	YPK2	-
chrXIII	475896	477606	PGM2	-
chrXIII	478063	478258	YMR105W-A	+
chrXIII	478300	480190	YKU80	-
chrXIII	480620	480693	YNCM0025C	-
chrXIII	504894	505008	YNCM0027W	+
chrXIII	505332	507207	ASI1	+
chrXIII	507501	509280	ADE17	-
chrXIII	509733	510348	RPL15B	-
chrXIII	510700	511075	YMR122C	-
chrXIII	511314	511569	NCW1	+
chrXIII	538688	540056	GID8	-
chrXIII	539910	540444	YMR135W-A	+
chrXIII	541198	542881	GAT2	+
chrXIII	549735	550044	YMR141C	-
chrXIII	550205	551207	RPL13B	-
chrXIII	550910	551135	YMR141W-A	+
chrXIII	551927	552903	RPS16A	+
chrXIII	553361	554390	FDO1	+
chrXIII	554792	556475	NDE1	-
chrXIII	557480	558524	TIF34	-
chrXIII	572247	572715	MRPS8	+
chrXIII	572882	572955	EMT4	-
chrXIII	573193	573331	YMR158C-A	-
chrXIII	584270	586388	INP2	-
chrXIII	586635	586709	YNCM0029C	-
chrXIII	587273	589550	MSS11	-
chrXIII	603867	605520	EAR1	-
chrXIII	605980	608140	HOT1	+
chrXIII	608688	609981	DDR48	+
chrXIII	608896	610081	YMR173W-A	+
chrXIII	610158	610365	PAI3	-
chrXIII	625810	625897	MIN3	+
chrXIII	626348	626654	SNR83	+
chrXIII	626920	627808	SSO2	-
chrXIII	629024	631970	RTP1	+
chrXIII	632354	634472	HSC82	+
chrXIII	634688	635984	YMR187C	-
chrXIII	650035	650812	MRPL24	+
chrXIII	651071	651458	YMR193C-A	-
chrXIII	651144	651910	RPL36A	+
chrXIII	652274	652532	SNR11	+
chrXIII	652593	652887	CMC4	-
chrXIII	652911	653136	YMR194C-A	-
chrXIII	654033	654417	ICY1	+
chrXIII	655075	658342	YMR196W	+
chrXIII	659744	661529	CIK1	+
chrXIII	662643	664284	CLN1	+
chrXIII	671886	674766	PFK2	-
chrXIII	675895	676837	YMR206W	+
chrXIII	746352	747729	DFG5	+
chrXIII	747891	747963	YNCM0033C	-
chrXIII	748261	749677	RNT1	-
chrXIII	749929	751240	CUS1	-
chrXIII	751960	752905	YHM2	+
chrXIII	753224	754220	RPL20A	-
chrXIII	754296	754386	YMR242W-A	+
chrXIII	754837	756166	ZRC1	-
chrXIII	763350	768039	RKR1	-
chrXIII	768368	768441	YNCM0035C	-
chrXIII	770800	772558	GAD1	+
chrXIII	772914	774015	GTO3	+
chrXIII	774751	774931	HOR7	+
chrXIII	775314	775719	MLO1	-
chrXIII	775945	777190	YMR253C	-
chrXIII	796539	797925	YMR265C	-
chrXIII	798517	801379	RSN1	+
chrXIII	808245	808317	CDC65	-
chrXIII	837927	838016	SUP8	+
chrXIII	838186	839995	YKU70	+
chrXIII	850073	851591	HAS1	-
chrXIII	851421	851769	YMR290W-A	+
chrXIII	852629	854390	TDA1	+
chrXIII	854794	855293	GOT1	+
chrXIII	859214	860891	LCB1	-
chrXIII	861921	863520	PRC1	+
chrXIII	863818	864271	LIP1	+
chrXIII	870072	872625	YME2	-
chrXIII	873290	874337	ADH2	-
chrXIII	879062	880232	SCW10	-
chrXIII	881158	886516	FKS3	+
chrXIII	886182	886572	YMR306C-A	-
chrXIII	887002	888682	GAS1	+
chrXIII	887730	887925	YMR307C-A	-
chrXIII	888951	892221	PSE1	-
chrXIII	899378	901307	TGL3	-
chrXIII	901708	902413	PRE5	+
chrXIII	902799	903849	YMR315W	+
chrXIII	904285	904393	YMR315W-A	+
chrXIII	904824	905835	DIA1	+
chrXIII	905661	905973	YMR316C-A	-
chrXIII	912879	914538	FET4	-
chrXIII	916745	917051	YMR320W	+
chrXIV	370	6098	YRF1-6	-
chrXIV	6560	6719	YNL338W	+
chrXIV	7164	7419	YNL337W	+
chrXIV	22833	23274	MDJ2	-
chrXIV	24047	27173	EGT2	+
chrXIV	27336	28347	PFA3	-
chrXIV	61957	62943	RPS19B	-
chrXIV	63569	64562	RPL18B	-
chrXIV	65743	66052	TOS6	+
chrXIV	86217	87240	RFC3	+
chrXIV	87896	88736	PCL1	+
chrXIV	89209	89306	SNR40	+
chrXIV	95222	96080	CUS2	+
chrXIV	96172	96544	YNL285W	+
chrXIV	96240	96312	SUF6	-
chrXIV	103133	104102	MRPL10	-
chrXIV	104804	104877	YNCN0004W	+
chrXIV	105183	106695	WSC2	-
chrXIV	107686	108274	POP3	+
chrXIV	110916	112902	PRM1	+
chrXIV	113270	116453	CAF120	+
chrXIV	116678	116867	YNL277W-A	+
chrXIV	172587	174315	NRD1	-
chrXIV	215986	217042	PDR16	-
chrXIV	217522	218662	ELA1	-
chrXIV	229093	229714	SSU72	+
chrXIV	230104	230672	SNR19	-
chrXIV	231067	233695	POP1	-
chrXIV	250930	251743	MER1	+
chrXIV	252058	253900	SSB2	+
chrXIV	282394	283009	YNL190W	+
chrXIV	299653	300649	RHO5	-
chrXIV	300665	301103	YNL179C	-
chrXIV	302679	303402	RPS3	+
chrXIV	303685	304615	MRPL22	-
chrXIV	330328	330547	YNL162W-A	+
chrXIV	331321	332154	RPL42A	+
chrXIV	332596	334867	CBK1	+
chrXIV	336544	337609	YGP1	+
chrXIV	338477	339347	ASI2	-
chrXIV	349250	349658	YNL150W	+
chrXIV	349366	349756	PGA2	-
chrXIV	349906	350671	ALF1	-
chrXIV	350939	351383	LSM7	+
chrXIV	351385	351580	YNL146C-A	-
chrXIV	351714	352017	YNL146W	+
chrXIV	352413	352530	MFA2	+
chrXIV	352819	355042	YNL144C	-
chrXIV	353060	353144	YNL144W-A	+
chrXIV	356793	357186	YNL143C	-
chrXIV	374170	374692	FYV6	-
chrXIV	374868	374959	YNCN0006W	+
chrXIV	375320	378491	KRE33	+
chrXIV	420943	424495	INP52	-
chrXIV	424154	424583	RRT16	+
chrXIV	424894	426754	LEU4	-
chrXIV	426718	426808	YNL103W-A	+
chrXIV	427734	429753	MET4	+
chrXIV	439601	440570	RAS2	-
chrXIV	440796	440919	PLS1	-
chrXIV	441365	442358	PHO23	-
chrXIV	441430	441586	YNL097W-A	+
chrXIV	443005	443119	YNCN0007W	+
chrXIV	443397	444315	RPS7B	-
chrXIV	479767	480991	NIS1	+
chrXIV	481390	482977	APJ1	+
chrXIV	493365	493548	TOM7	+
chrXIV	493955	495001	RPL16B	-
chrXIV	495700	498289	FKH2	-
chrXIV	499416	499557	YNL067W-B	+
chrXIV	499680	500256	RPL9B	+
chrXIV	501514	502777	SUN4	+
chrXIV	503723	505484	AQR1	+
chrXIV	517248	517842	OCA2	+
chrXIV	517993	518845	POR1	-
chrXIV	519098	519169	YNCN0008C	-
chrXIV	519455	520778	YNL054W-A	+
chrXIV	519455	524706	YNL054W-B	+
chrXIV	547093	547196	YNCN0009W	+
chrXIV	547112	547370	YNL042W-B	+
chrXIV	559813	560479	NCE103	+
chrXIV	560692	560765	YNCN0010C	-
chrXIV	568114	568217	YNCN0011W	+
chrXIV	568521	569691	YNL035C	-
chrXIV	569866	569940	YNCN0012C	-
chrXIV	570476	572315	YNL034W	+
chrXIV	574505	575351	SIW14	+
chrXIV	575639	576050	HHT2	-
chrXIV	576726	577038	HHF2	+
chrXIV	577204	578773	KTR5	-
chrXIV	584319	585291	SSN8	-
chrXIV	585586	585926	NME1	+
chrXIV	586089	586175	SNR66	+
chrXIV	586601	586820	KSH1	-
chrXIV	599935	601774	YNL018C	-
chrXIV	602137	602476	YNL017C	-
chrXIV	602311	602385	YNCN0015W	+
chrXIV	602906	604268	PUB1	+
chrXIV	616210	618241	ASI3	-
chrXIV	618506	619565	SIS1	-
chrXIV	620066	620978	LST8	+
chrXIV	629621	631061	CIT1	-
chrXIV	631262	631481	YNR001W-A	+
chrXIV	631845	631917	SUF10	-
chrXIV	632598	632672	YNCN0017W	+
chrXIV	633007	633856	ATO2	-
chrXIV	634343	635297	RPC34	-
chrXIV	634419	634518	YNR003W-A	+
chrXIV	649027	651712	PHO91	-
chrXIV	652464	653103	YNR014W	+
chrXIV	662912	663581	TIM23	+
chrXIV	664269	664944	RCF2	+
chrXIV	714047	715388	LYS9	-
chrXIV	716119	716284	SNR49	+
chrXIV	726133	726217	YNCN0020C	-
chrXIV	739950	742110	FRE4	+
chrXIV	755745	759099	DSE4	-
chrXIV	760066	760885	YNR068C	-
chrXV	19490	21311	ENB1	-
chrXV	27083	27218	YOL155W-A	+
chrXV	28702	31606	HPF1	-
chrXV	78351	79479	YGK3	-
chrXV	80347	81190	RPL25	+
chrXV	81786	82920	MDH2	-
chrXV	83833	85264	TRM13	+
chrXV	87843	89448	HRP1	+
chrXV	89691	91419	SMF1	-
chrXV	92025	92850	RPS19A	-
chrXV	93394	94402	RPL18A	-
chrXV	94855	96361	MCH4	-
chrXV	108257	108896	MDY2	-
chrXV	109175	109889	SHR5	+
chrXV	110296	110638	ZEO1	+
chrXV	110961	111033	SUF1	-
chrXV	111430	111886	INO4	-
chrXV	113225	113579	YOL106W	+
chrXV	113801	113874	YNCO0002W	+
chrXV	114137	115808	WSC3	-
chrXV	116395	117454	NDJ1	-
chrXV	117999	119322	YOL103W-A	+
chrXV	117999	123268	YOL103W-B	+
chrXV	159172	159445	MHF1	+
chrXV	159547	160594	ADH1	-
chrXV	161578	161791	YOL085W-A	+
chrXV	161672	162014	YOL085C	-
chrXV	162355	165331	PHM7	+
chrXV	168726	169974	ATG19	+
chrXV	171069	180309	IRA2	+
chrXV	214016	216137	MAM3	-
chrXV	217125	218448	GPD2	+
chrXV	219210	220473	ARG1	+
chrXV	220766	222902	YOL057W	+
chrXV	224419	226075	THI20	-
chrXV	226610	226681	YNCO0004C	-
chrXV	228330	228404	YNCO0005W	+
chrXV	228613	229834	PSH1	+
chrXV	230084	231272	AIM39	+
chrXV	231569	231755	DDR2	-
chrXV	232445	233636	SPE2	-
chrXV	234345	234546	SNR81	+
chrXV	234939	238185	GAL11	+
chrXV	251266	252646	NOP12	-
chrXV	253148	253577	RPS15	-
chrXV	254296	254617	RPP2A	+
chrXV	254925	255021	YOL038C-A	-
chrXV	272002	273724	MDM38	-
chrXV	274011	274353	MIM1	-
chrXV	274672	274773	YNCO0008W	+
chrXV	274956	276939	LAG2	+
chrXV	282163	282234	SUF17	+
chrXV	282420	285426	DIS3	-
chrXV	286171	287950	TAT2	+
chrXV	288191	288280	SUP3	+
chrXV	288419	288572	YOL019W-A	+
chrXV	288897	290553	TOS7	+
chrXV	292528	294673	ESC8	+
chrXV	294776	296120	CMK2	-
chrXV	300689	300980	YOL013W-B	+
chrXV	301046	301238	YOL013W-A	+
chrXV	301096	301198	YNCO0011W	+
chrXV	301379	303035	HRD1	-
chrXV	303578	303983	HTZ1	-
chrXV	305348	307409	PLB3	+
chrXV	307937	309041	RCL1	+
chrXV	311341	312367	CSI2	-
chrXV	313077	315387	TOP1	-
chrXV	325248	326130	PHO80	+
chrXV	326831	329033	RRP6	+
chrXV	338937	339978	SGT2	-
chrXV	340298	340371	YNCO0012C	-
chrXV	349678	353863	AUS1	+
chrXV	354040	354113	YNCO0013C	-
chrXV	383532	384420	CIN5	-
chrXV	384599	384935	YOR029W	+
chrXV	389770	391075	HMS1	-
chrXV	392175	392376	YOR032W-A	+
chrXV	392415	394524	EXO1	-
chrXV	407063	407921	GLO4	+
chrXV	407947	408134	SNR9	-
chrXV	408357	408789	YOR041C	-
chrXV	408424	409660	CUE5	+
chrXV	409764	409864	SNR62	-
chrXV	422667	423732	RSB1	-
chrXV	424269	424617	YOR050C	-
chrXV	424845	426084	ETT1	-
chrXV	426771	427224	TMC1	-
chrXV	427816	428158	YOR053W	+
chrXV	427832	429857	VHS3	-
chrXV	438642	438738	YNCO0016W	+
chrXV	438905	440258	LPL1	-
chrXV	442724	443531	YOR062C	-
chrXV	444685	445849	RPL3	+
chrXV	446078	446738	YNG1	-
chrXV	447438	448368	CYT1	+
chrXV	464449	464551	SUF11	+
chrXV	464468	464630	YOR072W-B	+
chrXV	464770	466543	SGO1	+
chrXV	487438	487512	YNCO0018W	+
chrXV	487706	489734	YVC1	+
chrXV	493432	494470	TMA46	+
chrXV	495126	496968	ECM3	+
chrXV	505793	506767	RPS7A	+
chrXV	521352	522282	RGS2	+
chrXV	551113	552052	GCY1	+
chrXV	551797	552103	YOR121C	-
chrXV	552297	552887	PFY1	-
chrXV	571957	572029	YNCO0019W	+
chrXV	572181	572838	YOR131C	-
chrXV	575097	577626	EFT1	+
chrXV	578563	579793	BAG7	+
chrXV	580158	580500	IRC14	-
chrXV	580249	581359	IDH2	+
chrXV	581812	583681	SIA1	-
chrXV	593056	594046	LSC1	+
chrXV	594353	594425	SUF5	-
chrXV	619839	624375	PDR5	+
chrXV	662400	663582	HEM15	+
chrXV	663811	663885	YNCO0021C	-
chrXV	671844	672411	SYC1	-
chrXV	678190	678793	RPS30B	-
chrXV	678871	679261	FYV12	+
chrXV	679356	680544	SER1	+
chrXV	704418	709732	YOR192C-B	-
chrXV	708415	709732	YOR192C-A	-
chrXV	710200	710272	IMT1	+
chrXV	710445	711576	PEX27	+
chrXV	756475	757558	MCT1	-
chrXV	758329	759253	ODC2	+
chrXV	759325	759529	SNR35	-
chrXV	759781	760660	DSC3	+
chrXV	768408	769812	WTM2	+
chrXV	770799	772113	WTM1	+
chrXV	772600	774127	MKK1	+
chrXV	778554	779405	RPL33B	-
chrXV	779869	780184	IRC13	+
chrXV	780106	780596	SNR17A	+
chrXV	780905	781541	DFR1	+
chrXV	795800	796793	ENV9	-
chrXV	797675	798308	SRL1	+
chrXV	825533	825932	YOR268C	-
chrXV	826384	827869	PAC1	+
chrXV	831058	832042	FSF1	-
chrXV	832331	832521	SNR8	+
chrXV	832812	834195	YTM1	+
chrXV	834451	836431	TPO4	-
chrXV	837673	838960	MOD5	+
chrXV	841957	842182	SNR31	-
chrXV	842402	842606	SNR5	+
chrXV	842816	843644	HEM4	+
chrXV	853356	854112	YOR289W	+
chrXV	854186	854259	YNCO0029C	-
chrXV	865652	866582	YOR292C	-
chrXV	867097	867852	RPS10A	+
chrXV	867997	868147	YOR293C-A	-
chrXV	868339	868951	RRS1	+
chrXV	875598	877038	MUM3	+
chrXV	877229	877685	MBF1	-
chrXV	878434	880675	BUD7	+
chrXV	880964	882272	RAX1	+
chrXV	882764	882842	YOR302W	+
chrXV	882898	884134	CPA1	+
chrXV	899055	899928	DGK1	-
chrXV	900249	901194	RPL20B	-
chrXV	901857	902874	SPS4	-
chrXV	903042	903372	YOR314W	+
chrXV	904457	904568	YOR314W-A	+
chrXV	904759	905800	SFG1	+
chrXV	909342	911445	FAA1	+
chrXV	923231	925040	FRT1	-
chrXV	924576	925050	YOR325W	+
chrXV	925720	930445	MYO2	+
chrXV	966665	967625	YOR342C	-
chrXV	968147	968474	YOR343C	-
chrXV	970577	975891	YOR343W-B	+
chrXV	976420	976493	EMT2	+
chrXV	977193	978069	TYE7	-
chrXV	980682	980787	YNCO0031W	+
chrXV	986898	988782	PUT4	-
chrXV	989788	992833	CIN1	+
chrXV	1026842	1028048	RAD17	+
chrXV	1028193	1028625	RPS12	-
chrXV	1029182	1030994	MRS6	-
[truncated: 174 more rows]

## Sheet: Supplementary Table S9
Supplementary Table S9. Curated list of the 725 genes commonly occupied by Med1 and Med15.
Chromosome	CDS start	CDS stop	Gene name	Strand
chrI	21565	21850	YAL064W	+
chrI	33447	34701	BDH2	+
chrI	65777	67520	CLN3	-
chrI	68715	69525	CYC3	-
chrI	71785	73288	CDC19	+
chrI	139502	141431	SSA1	-
chrI	142173	143160	EFB1	+
chrII	44255	44918	ROX3	-
chrII	45977	46370	RPL32	+
chrII	59821	60739	RPL23A	-
chrII	88522	89125	RPS8A	-
chrII	89457	89556	YBL071C-B	-
chrII	89977	90226	KTI11	+
chrII	134142	135516	COR1	-
chrII	136687	137461	ECM13	+
chrII	138340	140260	FUI1	-
chrII	141246	141972	PRE7	+
chrII	158655	159693	RIB1	-
chrII	160183	161329	HEK2	+
chrII	164487	164772	YBL029C-A	-
chrII	166133	167264	YBL029W	+
chrII	167517	167838	YBL028C	-
chrII	168422	169376	RPL19B	+
chrII	235393	235792	HTA2	-
chrII	236491	236887	HTB2	+
chrII	237152	237467	ECM15	-
chrII	332830	333812	RPS11B	+
chrII	372102	372735	TIP1	-
chrII	376573	378433	TAT1	-
chrII	376609	378633	TBRT	+
chrII	382029	382674	HSP26	+
chrII	391804	392293	SLM4	-
chrII	406627	407169	UBC4	-
chrII	409168	410629	TEC1	+
chrII	414185	415261	RPL19A	-
chrII	415982	416906	AAC3	+
chrII	418906	419164	YBR085C-A	-
chrII	443820	444693	FES1	-
chrII	450880	451969	VID24	-
chrII	452657	453224	SND3	+
chrII	462869	465770	CYC8	-
chrII	467247	469620	RAD16	+
chrII	469747	473926	LYS2	-
chrII	474391	476437	TKL2	-
chrII	488904	490392	TPS1	-
chrII	490849	491056	MEO1	+
chrII	501803	504287	HSL7	-
chrII	504853	505306	CKS1	+
chrII	541208	544493	TBS1	-
chrII	545027	545978	APD1	+
chrII	553542	554310	ICS2	-
chrII	556548	558198	AMN1	+
chrII	563202	564570	TOS1	-
chrII	565230	565428	YSY6	+
chrII	591711	592774	RPS6B	-
chrII	603684	604107	NTC20	-
chrII	604507	605508	RPS9B	+
chrII	606269	607140	RPL21A	+
chrII	612235	613900	PGI1	-
chrII	614023	614173	YBR196C-A	-
chrII	624492	624696	MIN7	-
chrII	625771	628309	MCM7	+
chrII	629167	631942	COS111	+
chrII	679548	680050	OM14	-
chrIII	15797	16880	CHA1	-
chrIII	17289	18561	VAC17	+
chrIII	65933	68333	HIS4	-
chrIII	120945	122328	CIT2	-
chrIII	133723	136873	ADP1	-
chrIII	137745	138996	PGK1	+
chrIII	156108	157107	HSP30	-
chrIII	162598	162865	YCR024C-B	-
chrIII	162944	163067	PMP1	-
chrIII	177499	178220	RPS14A	-
chrIII	228317	228791	BUD31	+
chrIII	229309	231004	HCM1	+
chrIV	117663	118517	RPL35A	+
chrIV	130406	130484	RPL41A	-
chrIV	133436	134723	LYS20	+
chrIV	217599	218367	RPL35B	+
chrIV	221723	221801	RPL41B	-
chrIV	222426	223740	SRF1	+
chrIV	229905	230527	RPP1B	+
chrIV	234926	235853	PCL2	+
chrIV	239018	239606	HNT1	-
chrIV	306925	307789	RPS16B	-
chrIV	308423	309388	RPL13A	+
chrIV	320667	321552	RXT3	-
chrIV	322225	322988	RPL31A	+
chrIV	355673	356759	PSA1	-
chrIV	365067	365874	KNH1	-
chrIV	366738	368211	STP4	-
chrIV	369770	370706	SIT4	+
chrIV	411824	413000	GPD1	+
chrIV	415112	416708	RPN4	-
chrIV	465918	470424	SNQ2	+
chrIV	491514	492324	RPS11A	+
chrIV	508146	509109	MRH1	+
chrIV	531306	534582	ENA2	-
chrIV	535191	538467	ENA1	-
chrIV	539802	540414	RSM10	+
chrIV	540600	541203	YDR042C	-
chrIV	542673	543369	NRG1	-
chrIV	546641	547628	HEM13	+
chrIV	548761	550576	BAP3	-
chrIV	551859	552948	HEM12	+
chrIV	555725	556472	TPI1	-
chrIV	561439	562327	CDC34	-
chrIV	563526	564861	PST1	+
chrIV	589760	591344	IPT1	-
chrIV	592438	592948	SNF11	+
chrIV	593892	596583	TPS2	+
chrIV	600792	601809	SED1	+
chrIV	637138	639823	GIS1	+
chrIV	718815	720303	MRX16	-
chrIV	721070	721481	CCW22	-
chrIV	764177	765155	CTH1	-
chrIV	765705	766503	GIR2	+
chrIV	766735	767971	ENT5	-
chrIV	768511	769000	CPR1	-
chrIV	769524	769938	RPA14	+
chrIV	806620	807748	HSP42	+
chrIV	812109	812850	HMO1	+
chrIV	832858	835492	SND1	-
chrIV	836420	838061	CCT6	+
chrIV	889750	892492	UPC2	+
chrIV	892874	893927	AHA1	+
chrIV	895034	899006	ADR1	+
chrIV	956012	957398	VHS1	+
chrIV	971807	974243	HSP78	-
chrIV	974630	975782	YAP6	-
chrIV	1012251	1012959	BSC2	+
chrIV	1013475	1013643	PMP3	-
chrIV	1014400	1015702	MTH1	-
chrIV	1079047	1080199	GIC2	-
chrIV	1151803	1153626	ArgRS	-
chrIV	1154215	1155928	HXT7	-
chrIV	1159607	1161320	HXT6	-
chrIV	1162956	1164660	HXT3	-
chrIV	1233277	1233517	SDH6	-
chrIV	1234217	1236125	ARO10	+
chrIV	1246083	1247982	MUS81	+
chrIV	1279209	1283799	PDR15	+
chrIV	1301615	1302113	RPL12B	+
chrIV	1344516	1345062	APT2	-
chrIV	1354828	1355553	RPS17B	-
chrIV	1356064	1357369	ADA2	+
chrIV	1357579	1358902	UTP6	-
chrIV	1359922	1360798	RPS18A	+
chrIV	1361119	1362181	YHP1	-
chrIV	1362877	1364902	PPN1	+
chrIV	1399705	1401214	UGO1	-
chrIV	1401769	1402564	RPL27B	+
chrIV	1428353	1428980	RIB3	-
chrIV	1431967	1434268	PKH1	-
chrIV	1434923	1435874	IZH1	+
chrIV	1450197	1450853	RPL37B	-
chrIV	1466452	1468444	GNP1	-
chrIV	1469399	1469705	SMT3	+
chrIV	1489597	1489798	YDR524C-B	-
chrIV	1490595	1490835	SNA2	+
chrIV	1491093	1492413	RBA50	+
chrV	5344	5713	YEL075C	-
chrV	31693	33466	CAN1	-
chrV	34406	36254	NPR2	+
chrV	40045	41953	PRB1	-
chrV	43251	44925	PCM1	+
chrV	52720	53218	RPL12A	-
chrV	67628	68792	GLY1	-
chrV	69756	70257	IES6	+
chrV	78052	79456	UTR2	+
chrV	83049	84552	ANP1	-
chrV	85675	86149	HYP2	+
chrV	117666	118035	RPR1	-
chrV	122797	122929	PMP2	-
chrV	123656	124670	GTT3	+
chrV	141891	143892	MIT1	+
chrV	153519	155808	MNN1	+
chrV	175247	176012	TIR1	+
chrV	240031	241501	ACA1	-
chrV	243179	243611	SPO73	+
chrV	258736	259639	PIC2	-
chrV	260932	261046	YER053C-A	-
chrV	269422	270185	RPL34A	-
chrV	282704	284222	VHR2	-
chrV	293049	294813	MOT2	+
chrV	306322	307196	RPS24A	+
chrV	333175	335188	DOT6	-
chrV	342854	343232	IES5	+
chrV	355465	357730	UBP9	+
chrV	360501	361794	AST2	-
chrV	363099	363702	RPS8B	+
chrV	364588	366517	SSA4	+
chrV	395347	396172	SLX8	-
chrV	396768	397653	RPL23B	+
chrV	407341	409063	DSE1	-
chrV	410188	412618	RSP5	+
chrV	421114	422446	COM2	-
chrV	423951	424311	RPS26B	+
chrV	460525	461740	FTR1	-
chrV	462584	462866	LSM5	+
chrV	466207	467470	PEA2	-
chrV	468369	468816	SPI1	+
chrV	488856	490578	YER158C	-
chrV	521028	522669	CCA1	-
chrV	523368	525759	RPH1	+
chrV	545610	546414	BMH1	+
chrV	550864	551122	SLO1	-
chrV	556295	558680	TOG1	-
chrV	559453	560365	PUG1	+
chrVI	53259	54696	ACT1	-
chrVI	64242	64932	RPL22B	-
chrVI	93498	95010	FRS2	-
chrVI	95965	97498	GAT1	+
chrVI	104700	106236	MDJ1	-
chrVI	107255	107585	HSP12	+
chrVI	174264	176391	GSY1	-
chrVI	220506	221418	RPL2A	-
chrVI	224325	224769	QCR6	-
chrVI	253591	255049	HXK1	-
chrVI	264203	265226	IRC7	+
chrVII	23934	25395	HXK2	+
chrVII	67597	69331	SHE10	+
chrVII	148228	148588	RPS26A	-
chrVII	148823	148964	YGL188C-A	-
chrVII	154614	156012	STR3	-
chrVII	163408	165091	TOS3	-
chrVII	167351	170571	MPT5	+
chrVII	227753	228329	RPL9A	-
chrVII	228750	229686	RRT6	-
chrVII	230242	232348	TIP20	+
chrVII	252896	253859	MRM2	-
chrVII	254640	255294	RPL1B	+
chrVII	277616	278381	RPS2	+
chrVII	310966	311927	RPL28	+
chrVII	325330	326161	TOS8	+
chrVII	347118	349368	MAD1	+
chrVII	372011	374084	AFT1	+
chrVII	385195	388732	PYC1	+
chrVII	396034	397618	SDS23	-
chrVII	398627	400160	OLE1	+
chrVII	405775	406597	TYW3	+
chrVII	414101	415730	RIM8	+
chrVII	425361	426804	OCH1	-
chrVII	427296	427947	PNC1	-
chrVII	431547	433062	MIG1	-
chrVII	437466	437934	RPL24A	-
chrVII	439090	439638	RPL30	+
chrVII	440062	440425	CGR1	+
chrVII	441280	442909	SCW11	-
chrVII	469091	472298	PDR1	-
chrVII	472854	474276	ERG4	+
chrVII	482940	483027	YGL007C-A	-
chrVII	495452	496502	ERG26	-
chrVII	516942	520863	MSB2	+
chrVII	529263	530919	MTL1	+
chrVII	546808	547300	NAG1	-
chrVII	548263	553951	GSC2	+
chrVII	554247	554967	TIM21	-
chrVII	555811	556672	RPL26B	+
chrVII	557071	557422	YGR035C	-
chrVII	577486	579130	BUD9	+
chrVII	592085	592442	YGR050C	-
chrVII	593595	594705	FMP48	+
chrVII	599416	601141	MUP1	+
chrVII	622371	624786	YGR067C	-
chrVII	648382	648907	RPL11B	-
chrVII	649597	650617	PIL1	-
chrVII	654633	656322	CTT1	+
chrVII	703635	705051	CLB1	+
chrVII	725048	726479	YGR117C	-
chrVII	726973	727730	RPS23A	+
chrVII	763761	765606	TPO2	-
chrVII	767428	770299	CBF2	+
chrVII	772453	773686	BTN2	+
chrVII	784222	784858	ECL1	-
chrVII	785275	785437	YGR146C-A	-
chrVII	786053	786920	NAT2	-
chrVII	787311	787779	RPL24B	-
chrVII	789030	790329	GPC1	+
chrVII	808628	809420	RTS3	-
chrVII	810226	810505	YGR161W-C	+
chrVII	855263	856301	RNR4	-
chrVII	913502	914738	YGR210C	-
chrVII	915240	916701	ZPR1	+
chrVII	918511	919465	RTA1	-
chrVII	920574	921788	RPS0A	+
chrVII	988048	989419	MGA1	+
chrVII	991175	993521	RIE1	-
chrVII	1000926	1002240	ENO1	+
chrVII	1048797	1049958	SCW4	-
chrVIII	33192	34077	SBP1	-
chrVIII	35254	36025	RPL8A	-
chrVIII	45928	47968	OCA5	-
chrVIII	48762	50580	WSC4	+
chrVIII	56648	58790	RIM4	+
chrVIII	75411	75777	RPS20	+
chrVIII	115619	115901	TIM10	-
chrVIII	124108	125680	TDA3	-
chrVIII	126520	127492	RPL27A	+
chrVIII	147870	148669	RPS27B	-
chrVIII	149224	149680	ECM12	+
chrVIII	204606	206151	YHK8	+
chrVIII	287080	288811	HXT4	-
chrVIII	290912	292625	HXT1	-
chrVIII	294668	296447	HXT5	-
chrVIII	374653	375100	SPL2	-
chrVIII	375708	377250	ARO9	+
chrVIII	383537	384488	CHS7	+
chrVIII	385509	386487	DSE2	+
chrVIII	394454	396659	SKG6	-
chrVIII	397250	398990	PEX28	+
chrVIII	420372	422286	YAP1801	-
chrVIII	423071	423461	MPC2	+
chrVIII	423723	424473	SOL3	+
chrVIII	451326	452640	ENO2	+
chrVIII	456590	457952	ROF1	+
chrVIII	462501	463704	OYE2	+
chrVIII	504475	505530	RPS4B	-
chrVIII	506318	508709	MNL1	+
chrIX	63027	68067	MLP2	-
chrIX	68707	69528	RPL40A	+
chrIX	98526	99416	RPL16A	-
chrIX	128150	129581	SIM1	+
chrIX	130609	131665	POG1	+
chrIX	136653	137877	RPI1	-
chrIX	139751	140447	RHO3	+
chrIX	175306	177250	XBP1	-
chrIX	178003	179653	SGA1	+
chrIX	231552	232369	RPS24B	-
chrIX	247901	248396	RGI2	-
chrIX	249990	251913	VHR1	+
chrIX	252041	253925	YIL055C	-
chrIX	254542	254860	YIL054W	+
chrIX	255114	255867	GPP1	+
chrIX	256225	257063	RPL34B	-
chrIX	316767	317932	RPL2B	+
chrIX	328206	332442	PDR11	-
chrIX	333010	333352	YIL012W	+
chrIX	382627	383425	YIR016W	+
chrIX	385563	385701	YIR018C-A	-
chrX	73786	74611	RPS14B	+
chrX	74909	75302	RPS22A	-
chrX	75932	76474	RPL39	+
chrX	89281	90097	ATG27	-
chrX	90785	91657	RPL17B	+
chrX	134331	135933	INO1	-
chrX	137378	139370	DAS1	+
chrX	156549	157273	RPS21B	-
chrX	158187	159417	LCB3	+
chrX	159622	159847	DPI8	-
chrX	160618	161563	MRS3	+
chrX	165722	172367	URA2	-
chrX	193859	194873	NCA3	-
chrX	196286	197126	ASF1	+
chrX	218852	220016	YJL107C	-
chrX	221389	223327	IME2	+
chrX	268798	269815	ARG3	+
chrX	289874	290774	PRY1	-
chrX	291335	293981	PRY3	-
chrX	294798	294885	YJL077W-A	+
chrX	295244	298814	NET1	+
chrX	338270	339269	TDH1	+
chrX	339786	342255	IRC8	+
chrX	347446	348637	UBX6	-
chrX	392403	393603	RNR2	+
chrX	453682	454681	TDH2	-
chrX	519637	521602	SSC1	-
chrX	522047	523862	TAH11	+
chrX	524907	525381	ANB1	-
chrX	526334	526664	CYC1	+
chrX	616350	617334	AIM25	-
chrX	618233	619034	RSM26	+
chrX	622549	623014	SOD1	-
chrX	629584	632941	CPA2	-
chrX	633614	635681	YMR1	+
chrX	638231	638975	RSM7	-
chrX	639941	640451	YJR115W	+
chrX	651900	652578	RPS5	+
chrX	702026	703068	RPS4A	-
chrX	703884	704238	YJR146W	+
chrX	704195	705272	HMS2	+
chrX	705743	706874	BAT2	+
chrXI	22233	24084	JEN1	+
chrXI	25214	26159	URA1	+
chrXI	63929	67466	MNN4	-
chrXI	92743	93298	MTR2	-
chrXI	94498	96265	ASH1	+
chrXI	100670	106826	FAS1	+
chrXI	109268	110129	RPL17A	+
chrXI	141793	142819	PIR1	-
chrXI	158612	159212	RPS27A	+
chrXI	163641	164385	GPM1	-
chrXI	203540	205253	PGM1	+
chrXI	217343	218318	OAC1	+
chrXI	228938	229880	KTI12	-
chrXI	232226	233891	HAP4	+
chrXI	243219	245373	GFA1	-
chrXI	246137	247682	APE1	-
chrXI	248919	253476	HSL1	+
chrXI	261131	261851	CWP1	+
chrXI	321014	321518	YKL063C	-
chrXI	323227	325120	MSN4	+
chrXI	326407	327487	FBA1	-
chrXI	339667	340546	ASK1	-
chrXI	341311	342373	SFK1	+
chrXI	356321	356642	MMO1	+
chrXI	356747	357848	PHD1	+
chrXI	369890	371390	UGP1	+
chrXI	380064	381858	IXR1	-
chrXI	427294	428551	LAC1	-
chrXI	429301	430108	CAP1	+
chrXI	431905	432720	RPL14A	+
chrXI	438776	439385	MET14	-
chrXI	463958	464948	PRY2	+
chrXI	511998	513159	KAE1	-
chrXI	519526	520624	UTH1	+
chrXI	579208	579676	AIM29	+
chrXI	579826	580750	YKR075C	-
chrXI	586788	589305	TRZ1	-
chrXI	590394	591357	MTD1	+
chrXI	615729	617535	PTR2	+
chrXI	617995	618750	RPL40B	-
chrXI	631151	632801	PCK1	+
chrXII	64061	65207	UBI4	-
chrXII	84803	86564	TPO1	+
chrXII	87402	88155	ISA1	+
chrXII	88622	91349	HSP104	+
chrXII	95565	97485	SSA2	-
chrXII	105685	107899	KNS1	-
chrXII	122074	124714	PUF3	-
chrXII	125533	127255	YEH1	+
chrXII	196828	198085	AAT2	-
chrXII	239346	241407	FRE8	-
chrXII	242231	243349	RPS0B	+
chrXII	251271	253080	SPT8	-
chrXII	253860	254958	ERG3	+
chrXII	283871	285623	FMP25	+
chrXII	290211	291936	GAL2	+
chrXII	327729	329238	GIS3	-
chrXII	366666	368124	YLR108C	-
chrXII	368780	369311	AHP1	+
chrXII	371619	372927	HOG1	+
chrXII	421541	423473	SLS1	-
chrXII	425185	426616	PUT1	+
chrXII	490405	490594	RRT15	+
chrXII	498946	499405	RPS31	+
chrXII	520542	522012	TOS4	-
chrXII	522662	523288	RPL37A	+
chrXII	612366	614163	THI7	+
chrXII	644403	644973	NDL1	-
chrXII	646414	650923	HAP1	+
chrXII	660715	662833	GSY2	+
chrXII	675618	677724	PDR8	-
chrXII	678211	679924	BOP2	+
chrXII	708447	710136	CTS1	-
chrXII	712536	713158	RPS30A	-
chrXII	728954	730301	EXG1	+
chrXII	735211	737548	ACO1	-
chrXII	757636	758833	ATG39	-
chrXII	759479	760241	MRPL15	+
chrXII	781142	781379	RPL38	-
chrXII	782173	782896	YLR326W	+
chrXII	783126	783387	TMA10	-
chrXII	790675	791806	MID2	+
chrXII	809996	815627	FKS1	+
chrXII	896373	897672	REH1	-
chrXII	919535	921596	BDF1	-
chrXII	922441	924448	DUS3	-
chrXII	925567	927619	SFP1	+
chrXII	931064	931755	RPL31B	-
chrXII	932966	933653	YLR407W	+
chrXII	950266	950473	YLR412C-A	-
chrXII	951155	953183	INA1	+
chrXII	953352	954144	PUN1	-
chrXII	955009	956710	VPS36	+
chrXII	1011621	1012023	DIF1	-
chrXII	1012500	1013775	CAR2	+
chrXII	1018140	1018908	RPS1A	-
chrXII	1028853	1029768	RPL6B	+
chrXIII	24036	25800	PHO84	-
chrXIII	26929	27862	GTR1	+
chrXIII	62581	67549	NUP188	-
chrXIII	68293	69700	CAC2	+
chrXIII	69734	70088	CUE4	-
chrXIII	70623	73920	TSL1	+
chrXIII	87122	90731	RPM2	-
chrXIII	92234	94241	UFO1	+
chrXIII	115733	118898	HMG1	-
chrXIII	123226	124172	RPL6A	-
chrXIII	145138	145876	TEM1	-
chrXIII	146481	147249	RPS1B	+
chrXIII	221405	222563	YOX1	+
chrXIII	222986	223828	RPS18B	-
chrXIII	224405	225365	YML6	-
chrXIII	225888	226697	RPS17A	+
chrXIII	251838	252990	ERG6	-
chrXIII	253161	253272	MIN4	-
chrXIII	280589	282584	PLB1	-
chrXIII	284101	284641	ADI1	+
chrXIII	288078	289704	HXT2	+
chrXIII	291133	294967	CLU1	+
chrXIII	300868	302485	ERG5	-
chrXIII	303235	305593	SOK2	-
chrXIII	307488	308682	SPO20	+
chrXIII	350965	351973	ARA2	-
chrXIII	352602	353136	ARG80	+
chrXIII	353870	354731	MCM1	+
chrXIII	379585	380200	FAR3	+
chrXIII	387314	388244	AAC1	-
chrXIII	388821	390732	FET3	+
chrXIII	409153	410626	MOT3	+
chrXIII	430078	431095	ISF1	-
chrXIII	469847	472352	LAF1	-
chrXIII	475896	477606	PGM2	-
chrXIII	478063	478258	YMR105W-A	+
chrXIII	478300	480190	YKU80	-
chrXIII	484083	486147	ILV2	+
chrXIII	509733	510348	RPL15B	-
chrXIII	511314	511569	NCW1	+
chrXIII	538688	540056	GID8	-
chrXIII	541198	542881	GAT2	+
chrXIII	550205	551207	RPL13B	-
chrXIII	551927	552903	RPS16A	+
chrXIII	554792	556475	NDE1	-
chrXIII	608688	609981	DDR48	+
chrXIII	632354	634472	HSC82	+
chrXIII	654033	654417	ICY1	+
chrXIII	662643	664284	CLN1	+
chrXIII	671886	674766	PFK2	-
chrXIII	675895	676837	YMR206W	+
chrXIII	732413	733141	RPS10B	+
chrXIII	749929	751240	CUS1	-
chrXIII	751960	752905	YHM2	+
chrXIII	753224	754220	RPL20A	-
chrXIII	796539	797925	YMR265C	-
chrXIII	798517	801379	RSN1	+
chrXIII	850073	851591	HAS1	-
chrXIII	852629	854390	TDA1	+
chrXIII	859214	860891	LCB1	-
chrXIII	861921	863520	PRC1	+
chrXIII	870072	872625	YME2	-
chrXIII	879062	880232	SCW10	-
chrXIII	881158	886516	FKS3	+
chrXIII	887002	888682	GAS1	+
chrXIII	899378	901307	TGL3	-
chrXIII	901708	902413	PRE5	+
chrXIII	902800	903849	ATG46	+
chrXIII	912879	914538	FET4	-
chrXIV	370	6098	YRF1-6	-
chrXIV	61957	62943	RPS19B	-
chrXIV	63569	64562	RPL18B	-
chrXIV	65743	66052	TOS6	+
chrXIV	87896	88736	PCL1	+
chrXIV	107686	108274	POP3	+
chrXIV	113270	116453	CAF120	+
chrXIV	172587	174315	NRD1	-
chrXIV	196425	197943	ZWF1	-
chrXIV	215986	217042	PDR16	-
chrXIV	299653	300649	RHO5	-
chrXIV	302679	303402	RPS3	+
chrXIV	308956	310057	MDG1	-
chrXIV	310635	315882	APC1	+
chrXIV	326740	330073	RIA1	-
chrXIV	331321	332154	RPL42A	+
chrXIV	332596	334867	CBK1	+
chrXIV	336544	337609	YGP1	+
chrXIV	349366	349756	PGA2	-
chrXIV	350939	351383	LSM7	+
chrXIV	352413	352530	MFA2	+
chrXIV	352819	355042	YNL144C	-
chrXIV	424894	426754	LEU4	-
chrXIV	427734	429753	MET4	+
chrXIV	439601	440570	RAS2	-
chrXIV	440796	440919	PLS1	-
chrXIV	441365	442358	PHO23	-
chrXIV	443397	444315	RPS7B	-
chrXIV	481390	482977	APJ1	+
chrXIV	493955	495001	RPL16B	-
chrXIV	503723	505484	AQR1	+
chrXIV	548099	549290	BOP3	+
chrXIV	557919	559002	IDH1	-
chrXIV	559813	560479	NCE103	+
chrXIV	618506	619565	SIS1	-
chrXIV	620066	620978	LST8	+
chrXIV	649027	651712	PHO91	-
chrXIV	652464	653103	YNR014W	+
chrXIV	664269	664944	RCF2	+
chrXIV	739950	742110	FRE4	+
chrXIV	755745	759099	DSE4	-
chrXV	19490	21311	ENB1	-
chrXV	78351	79479	YGK3	-
chrXV	80347	81190	RPL25	+
chrXV	81786	82920	MDH2	-
chrXV	83833	85264	TRM13	+
chrXV	92025	92850	RPS19A	-
chrXV	93394	94402	RPL18A	-
chrXV	108257	108896	MDY2	-
chrXV	110296	110638	ZEO1	+
chrXV	159547	160594	ADH1	-
chrXV	162355	165331	PHM7	+
chrXV	171069	180309	IRA2	+
chrXV	214016	216137	MAM3	-
chrXV	217125	218448	GPD2	+
chrXV	219210	220473	ARG1	+
chrXV	231569	231755	DDR2	-
chrXV	232445	233636	SPE2	-
chrXV	234939	238185	GAL11	+
chrXV	253148	253577	RPS15	-
chrXV	254296	254617	RPP2A	+
chrXV	274011	274353	MIM1	-
chrXV	274956	276939	LAG2	+
chrXV	282420	285426	DIS3	-
chrXV	286171	287950	TAT2	+
chrXV	305348	307409	PLB3	+
chrXV	311341	312367	CSI2	-
chrXV	383532	384420	CIN5	-
chrXV	389770	391075	HMS1	-
chrXV	392175	392376	YOR032W-A	+
chrXV	408424	409660	CUE5	+
chrXV	422667	423732	RSB1	-
chrXV	442724	443531	YOR062C	-
chrXV	444685	445849	RPL3	+
chrXV	446078	446738	YNG1	-
chrXV	447438	448368	CYT1	+
chrXV	495126	496968	ECM3	+
chrXV	505793	506767	RPS7A	+
chrXV	521352	522282	RGS2	+
chrXV	578563	579793	BAG7	+
chrXV	580249	581359	IDH2	+
chrXV	617517	618288	ATG40	-
chrXV	619839	624375	PDR5	+
chrXV	630965	631751	PUP1	-
chrXV	632163	633120	PET123	+
chrXV	636938	638558	PNS1	-
chrXV	667859	670241	GAC1	-
chrXV	678190	678793	RPS30B	-
chrXV	759781	760660	DSC3	+
chrXV	770799	772113	WTM1	+
chrXV	778554	779405	RPL33B	-
chrXV	779869	780184	IRC13	+
chrXV	795800	796793	ENV9	-
chrXV	797675	798308	SRL1	+
chrXV	834451	836431	TPO4	-
chrXV	837673	838960	MOD5	+
chrXV	865652	866582	YOR292C	-
chrXV	867097	867852	RPS10A	+
chrXV	868339	868951	RRS1	+
chrXV	877229	877685	MBF1	-
chrXV	878434	880675	BUD7	+
chrXV	882764	882842	YOR302W	+
chrXV	882898	884134	CPA1	+
chrXV	900249	901194	RPL20B	-
chrXV	904759	905800	SFG1	+
chrXV	909342	911445	FAA1	+
chrXV	923231	925040	FRT1	-
chrXV	925720	930445	MYO2	+
chrXV	966665	967625	YOR342C	-
chrXV	977193	978069	TYE7	-
chrXV	986898	988782	PUT4	-
chrXV	989788	992833	CIN1	+
chrXV	1059530	1059992	FIT2	+
chrXV	1061563	1063648	FRE5	+
chrXVI	41042	42869	DIP5	+
chrXVI	64976	66614	CLN2	-
chrXVI	67724	68882	BBP1	+
chrXVI	74308	74719	ATG41	-
chrXVI	75698	76239	RPL36B	-
chrXVI	96495	98625	HSP82	-
chrXVI	99483	100086	YAR1	+
chrXVI	115311	116487	USV1	+
chrXVI	133042	135424	FLC1	+
chrXVI	188306	188513	COA2	-
chrXVI	189153	190983	GUP2	+
chrXVI	213041	213962	CUP9	-
chrXVI	255912	256767	PRM4	-
chrXVI	281055	281517	SNR17B	-
chrXVI	282121	282970	RPL33A	+
chrXVI	292816	296647	GIP3	-
chrXVI	297552	298050	ISU1	+
chrXVI	303120	304014	RPL5	+
chrXVI	327863	328730	IDI1	-
chrXVI	339943	340945	CAR1	+
chrXVI	368070	369441	EEB1	-
chrXVI	377290	378395	RPS6A	-
chrXVI	398479	404083	MOT1	-
chrXVI	404949	406044	RPS9A	+
chrXVI	406635	407539	RPL21B	+
chrXVI	412253	415362	GCR1	+
chrXVI	424214	425096	YPL068C	-
chrXVI	426232	427672	RGL1	+
chrXVI	432587	434090	ALD6	+
chrXVI	451908	453057	SUR1	-
chrXVI	500674	502183	SKS1	-
chrXVI	503516	504242	RMI1	+
chrXVI	518733	520233	IRC15	-
chrXVI	521013	524958	SWI1	+
chrXVI	525809	526883	HST2	-
chrXVI	527546	528692	CIP1	+
chrXVI	556376	557837	CIT3	+
chrXVI	576551	577358	SUT2	+
chrXVI	584631	585585	CMR3	-
chrXVI	624468	626967	APL4	-
chrXVI	627879	631245	CSR2	+
chrXVI	642207	643320	GLN1	+
chrXVI	645949	646153	SPO24	+
chrXVI	650434	653662	PUF2	-
chrXVI	654165	654847	RPL43A	+
chrXVI	677811	678320	YPR063C	-
chrXVI	679692	680799	ROX1	+
chrXVI	692795	694838	TKL1	-
chrXVI	700593	701970	TEF1	+
chrXVI	731223	731748	RPL11A	-
chrXVI	732348	733212	PRE2	+
chrXVI	771652	773128	CLB2	+
chrXVI	793910	794498	NAT3	-
chrXVI	794964	795767	RPS23B	+
chrXVI	810983	812453	MEP3	-
chrXVI	826832	828140	YPR148C	-
chrXVI	829917	830439	NCE102	+
chrXVI	831054	831675	SUE1	-
chrXVI	837908	839777	TPO3	-
chrXVI	902043	906654	GDB1	+
chrXVI	921859	922777	AQY1	+
chrXVI	924303	926937	OPT2	-

## Sheet: Supplementary Table S10
Supplementary Table S10. Mediator occupied genes arranged in four groups by k-means clustering.
Cluster 1						Cluster 2						Cluster 3						Cluster 4
Chromosome	CDS start	CDS stop	Gene name	Strand		Chromosome	CDS start	CDS stop	Gene name	Strand		Chromosome	CDS start	CDS stop	Gene name	Strand		Chromosome	CDS start	CDS stop	Gene name	Strand
chrI	139502	141431	SSA1	-		chrIV	600792	601809	SED1	+		chrI	71785	73288	CDC19	+		chrI	21565	21850	YAL064W	+
chrI	142173	143160	EFB1	+		chrIV	895034	899006	ADR1	+		chrII	134142	135516	COR1	-		chrI	33447	34701	BDH2	+
chrIV	465918	470424	SNQ2	+		chrIV	1491093	1492413	RBA50	+		chrII	136687	137461	ECM13	-		chrI	65777	67520	CLN3	-
chrIV	1489597	1489798	YDR524C-B	-		chrV	83049	84552	ANP1	-		chrII	138340	140260	FUI1	-		chrI	68715	69525	CYC3	-
chrIV	1490595	1490835	SNA2	+		chrV	141891	143892	MIT1	+		chrII	141246	141972	PRE7	+		chrII	44255	44918	ROX3	-
chrV	67628	68792	GLY1	-		chrVII	593595	594705	FMP48	+		chrII	164487	164772	YBL029C-A	+		chrII	45977	46370	RPL32	+
chrV	69756	70257	IES6	+		chrIX	247901	248396	RGI2	-		chrII	235393	235792	HTA2	-		chrII	59821	60739	RPL23A	-
chrV	85675	86149	HYP2	+		chrIX	249990	251913	VHR1	+		chrII	236491	236887	HTB2	-		chrII	88522	89125	RPS8A	-
chrVII	482940	483027	YGL007C-A	-		chrXI	232226	233891	HAP4	+		chrII	372102	372735	TIP1	+		chrII	89457	89556	YBL071C-B	-
chrVII	592085	592442	YGR050C	-		chrXII	371619	372927	HOG1	+		chrII	376609	378633	TBRT	+		chrII	89977	90226	KTI11	+
chrXI	519526	520624	UTH1	+		chrXIII	303235	305593	SOK2	-		chrII	409168	410629	TEC1	+		chrII	158655	159693	RIB1	-
chrXII	251271	253080	SPT8	-		chrXIII	307488	308682	SPO20	+		chrII	418906	419164	YBR085C-A	-		chrII	160183	161329	HEK2	+
chrXII	253860	254958	ERG3	+		chrXIII	541198	542881	GAT2	+		chrII	462869	465770	CYC8	-		chrII	166133	167264	YBL029W	+
chrXII	490405	490594	RRT15	+		chrXIV	302679	303402	RPS3	+		chrII	556548	558198	AMN1	-		chrII	167517	167838	YBL028C	-
chrXV	619839	624375	PDR5	+		chrXV	868339	868951	RRS1	+		chrII	679548	680050	OM14	+		chrII	168422	169376	RPL19B	+
chrXVI	432587	434090	ALD6	+		chrXV	977193	978069	TYE7	-		chrIII	133723	136873	ADP1	-		chrII	237152	237467	ECM15	-
chrXVI	645949	646153	SPO24	+		chrXVI	500674	502183	SKS1	-		chrIII	137745	138996	PGK1	+		chrII	332830	333812	RPS11B	+
						chrXVI	677811	678320	YPR063C	-		chrIII	162598	162865	YCR024C-B	-		chrII	376573	378433	TAT1	-
						chrXVI	679692	680799	ROX1	+		chrIII	162944	163067	PMP1	-		chrII	382029	382674	HSP26	+
												chrIII	229309	231004	HCM1	+		chrII	391804	392293	SLM4	-
												chrIV	133436	134723	LYS20	+		chrII	406627	407169	UBC4	-
												chrIV	234926	235853	PCL2	+		chrII	414185	415261	RPL19A	-
												chrIV	355673	356759	PSA1	-		chrII	415982	416906	AAC3	+
												chrIV	365067	365874	KNH1	-		chrII	443820	444693	FES1	-
												chrIV	369770	370706	SIT4	+		chrII	450880	451969	VID24	-
												chrIV	411824	413000	GPD1	+		chrII	452657	453224	SND3	+
												chrIV	589760	591344	IPT1	-		chrII	467247	469620	RAD16	+
												chrIV	592438	592948	SNF11	+		chrII	469747	473926	LYS2	-
												chrIV	721070	721481	CCW22	-		chrII	474391	476437	TKL2	-
												chrIV	892874	893927	AHA1	+		chrII	488904	490392	TPS1	-
												chrIV	974630	975782	YAP6	-		chrII	490849	491056	MEO1	+
												chrIV	1079047	1080199	GIC2	-		chrII	501803	504287	HSL7	-
												chrIV	1162956	1164660	HXT3	-		chrII	504853	505306	CKS1	+
												chrIV	1279209	1283799	PDR15	+		chrII	541208	544493	TBS1	-
												chrIV	1466452	1468444	GNP1	-		chrII	545027	545978	APD1	+
												chrIV	1469399	1469705	SMT3	+		chrII	553542	554310	ICS2	-
												chrV	153519	155808	MNN1	+		chrII	563202	564570	TOS1	-
												chrV	333175	335188	DOT6	-		chrII	565230	565428	YSY6	+
												chrV	462584	462866	LSM5	+		chrII	591711	592774	RPS6B	-
												chrV	545610	546414	BMH1	+		chrII	603684	604107	NTC20	-
												chrVI	53259	54696	ACT1	-		chrII	604507	605508	RPS9B	+
												chrVI	104700	106236	MDJ1	-		chrII	606269	607140	RPL21A	+
												chrVI	107255	107585	HSP12	+		chrII	612235	613900	PGI1	-
												chrVI	224325	224769	QCR6	-		chrII	614023	614173	YBR196C-A	-
												chrVI	253591	255049	HXK1	-		chrII	624492	624696	MIN7	-
												chrVII	385195	388732	PYC1	+		chrII	625771	628309	MCM7	+
												chrVII	396034	397618	SDS23	-		chrII	629167	631942	COS111	+
												chrVII	398627	400160	OLE1	+		chrIII	15797	16880	CHA1	-
												chrVII	441280	442909	SCW11	-		chrIII	17289	18561	VAC17	+
												chrVII	622371	624786	YGR067C	-		chrIII	65933	68333	HIS4	-
												chrVII	703635	705051	CLB1	+		chrIII	120945	122328	CIT2	-
												chrVII	772453	773686	BTN2	+		chrIII	156108	157107	HSP30	-
												chrVII	808628	809420	RTS3	-		chrIII	177499	178220	RPS14A	-
												chrVII	810226	810505	YGR161W-C	+		chrIII	228317	228791	BUD31	+
												chrVII	913502	914738	YGR210C	-		chrIV	117663	118517	RPL35A	+
												chrVII	988048	989419	MGA1	+		chrIV	130406	130484	RPL41A	-
												chrVII	1000926	1002240	ENO1	+		chrIV	217599	218367	RPL35B	+
												chrVIII	45928	47968	OCA5	-		chrIV	221723	221801	RPL41B	-
												chrVIII	48762	50580	WSC4	+		chrIV	222426	223740	SRF1	+
												chrIX	136653	137877	RPI1	-		chrIV	229905	230527	RPP1B	+
												chrX	289874	290774	PRY1	-		chrIV	239018	239606	HNT1	-
												chrX	702026	703068	RPS4A	-		chrIV	306925	307789	RPS16B	-
												chrX	703884	704238	YJR146W	+		chrIV	308423	309388	RPL13A	+
												chrX	704195	705272	HMS2	+		chrIV	320667	321552	RXT3	-
												chrXI	63929	67466	MNN4	-		chrIV	322225	322988	RPL31A	+
												chrXI	100670	106826	FAS1	+		chrIV	366738	368211	STP4	-
												chrXI	141793	142819	PIR1	-		chrIV	415112	416708	RPN4	-
												chrXI	261131	261851	CWP1	+		chrIV	491514	492324	RPS11A	+
												chrXI	341311	342373	SFK1	+		chrIV	508146	509109	MRH1	+
												chrXI	356321	356642	MMO1	+		chrIV	531306	534582	ENA2	-
												chrXII	64061	65207	UBI4	-		chrIV	535191	538467	ENA1	-
												chrXII	84803	86564	TPO1	+		chrIV	539802	540414	RSM10	+
												chrXII	366666	368124	YLR108C	-		chrIV	540600	541203	YDR042C	-
												chrXII	368780	369311	AHP1	+		chrIV	542673	543369	NRG1	-
												chrXII	646414	650923	HAP1	+		chrIV	546641	547628	HEM13	+
												chrXII	728954	730301	EXG1	+		chrIV	548761	550576	BAP3	-
												chrXII	809996	815627	FKS1	+		chrIV	551859	552948	HEM12	+
												chrXIII	87122	90731	RPM2	-		chrIV	555725	556472	TPI1	-
												chrXIII	251838	252990	ERG6	-		chrIV	561439	562327	CDC34	-
												chrXIII	300868	302485	ERG5	-		chrIV	563526	564861	PST1	+
												chrXIII	387314	388244	AAC1	-		chrIV	593892	596583	TPS2	+
												chrXIII	388821	390732	FET3	+		chrIV	637138	639823	GIS1	+
												chrXIII	409153	410626	MOT3	+		chrIV	718815	720303	MRX16	-
												chrXIII	509733	510348	RPL15B	-		chrIV	764177	765155	CTH1	-
												chrXIII	511314	511569	NCW1	+		chrIV	765705	766503	GIR2	+
												chrXIII	538688	540056	GID8	-		chrIV	766735	767971	ENT5	-
												chrXIII	554792	556475	NDE1	-		chrIV	768511	769000	CPR1	-
												chrXIII	654033	654417	ICY1	+		chrIV	769524	769938	RPA14	+
												chrXIII	662643	664284	CLN1	+		chrIV	806620	807748	HSP42	+
												chrXIV	370	6098	YRF1-6	-		chrIV	812109	812850	HMO1	+
												chrXIV	87896	88736	PCL1	+		chrIV	832858	835492	SND1	-
												chrXIV	215986	217042	PDR16	-		chrIV	836420	838061	CCT6	+
												chrXIV	299653	300649	RHO5	-		chrIV	889750	892492	UPC2	+
												chrXIV	503723	505484	AQR1	+		chrIV	956012	957398	VHS1	+
												chrXIV	557919	559002	IDH1	-		chrIV	971807	974243	HSP78	-
												chrXIV	559813	560479	NCE103	+		chrIV	1012251	1012959	BSC2	+
												chrXIV	664269	664944	RCF2	+		chrIV	1013475	1013643	PMP3	-
												chrXV	81786	82920	MDH2	-		chrIV	1014400	1015702	MTH1	-
												chrXV	83833	85264	TRM13	+		chrIV	1154215	1155928	HXT7	-
												chrXV	108257	108896	MDY2	-		chrIV	1159607	1161320	HXT6	-
												chrXV	110296	110638	ZEO1	+		chrIV	1233277	1233517	SDH6	-
												chrXV	159547	160594	ADH1	-		chrIV	1234217	1236125	ARO10	+
												chrXV	214016	216137	MAM3	-		chrIV	1246083	1247982	MUS81	+
												chrXV	217125	218448	GPD2	+		chrIV	1301615	1302113	RPL12B	+
												chrXV	231569	231755	DDR2	-		chrIV	1344516	1345062	APT2	-
												chrXV	383532	384420	CIN5	-		chrIV	1354828	1355553	RPS17B	-
												chrXV	795800	796793	ENV9	-		chrIV	1356064	1357369	ADA2	+
												chrXV	797675	798308	SRL1	+		chrIV	1357579	1358902	UTP6	-
												chrXV	882764	882842	YOR302W	+		chrIV	1359922	1360798	RPS18A	+
												chrXV	882898	884134	CPA1	+		chrIV	1361119	1362181	YHP1	-
												chrXV	904759	905800	SFG1	+		chrIV	1362877	1364902	PPN1	+
												chrXV	909342	911445	FAA1	+		chrIV	1399705	1401214	UGO1	-
												chrXV	966665	967625	YOR342C	-		chrIV	1401769	1402564	RPL27B	+
												chrXV	986898	988782	PUT4	-		chrIV	1428353	1428980	RIB3	-
												chrXV	989788	992833	CIN1	+		chrIV	1431967	1434268	PKH1	-
												chrXVI	64976	66614	CLN2	-		chrIV	1434923	1435874	IZH1	+
												chrXVI	67724	68882	BBP1	+		chrIV	1450197	1450853	RPL37B	-
												chrXVI	74308	74719	ATG41	-		chrV	5344	5713	YEL075C	-
												chrXVI	213041	213962	CUP9	-		chrV	31693	33466	CAN1	-
												chrXVI	292816	296647	GIP3	-		chrV	34406	36254	NPR2	+
												chrXVI	297552	298050	ISU1	+		chrV	40045	41953	PRB1	-
												chrXVI	451908	453057	SUR1	-		chrV	43251	44925	PCM1	+
												chrXVI	503516	504242	RMI1	+		chrV	52720	53218	RPL12A	-
												chrXVI	642207	643320	GLN1	+		chrV	78052	79456	UTR2	+
												chrXVI	829917	830439	NCE102	+		chrV	117666	118035	RPR1	-
																		chrV	122797	122929	PMP2	-
																		chrV	123656	124670	GTT3	+
																		chrV	175247	176012	TIR1	+
																		chrV	240031	241501	ACA1	-
																		chrV	243179	243611	SPO73	+
																		chrV	258736	259639	PIC2	-
																		chrV	260932	261046	YER053C-A	-
																		chrV	269422	270185	RPL34A	-
																		chrV	282704	284222	VHR2	-
																		chrV	293049	294813	MOT2	+
																		chrV	306322	307196	RPS24A	+
																		chrV	342854	343232	IES5	+
																		chrV	355465	357730	UBP9	+
																		chrV	360501	361794	AST2	-
																		chrV	363099	363702	RPS8B	+
																		chrV	364588	366517	SSA4	+
																		chrV	395347	396172	SLX8	-
																		chrV	396768	397653	RPL23B	+
																		chrV	407341	409063	DSE1	-
																		chrV	410188	412618	RSP5	+
																		chrV	421114	422446	COM2	-
																		chrV	423951	424311	RPS26B	+
																		chrV	460525	461740	FTR1	-
																		chrV	466207	467470	PEA2	-
																		chrV	468369	468816	SPI1	+
																		chrV	488856	490578	YER158C	-
																		chrV	521028	522669	CCA1	-
																		chrV	523368	525759	RPH1	+
																		chrV	550864	551122	SLO1	-
																		chrV	556295	558680	TOG1	-
																		chrV	559453	560365	PUG1	+
																		chrVI	64242	64932	RPL22B	-
																		chrVI	93498	95010	FRS2	-
																		chrVI	95965	97498	GAT1	+
																		chrVI	174264	176391	GSY1	-
																		chrVI	220506	221418	RPL2A	-
																		chrVI	264203	265226	IRC7	+
																		chrVII	23934	25395	HXK2	+
																		chrVII	67597	69331	SHE10	+
																		chrVII	148228	148588	RPS26A	-
																		chrVII	148823	148964	YER158C	-
																		chrVII	154614	156012	STR3	-
																		chrVII	163408	165091	TOS3	-
																		chrVII	167351	170571	MPT5	+
																		chrVII	227753	228329	RPL9A	-
																		chrVII	228750	229686	RRT6	-
																		chrVII	230242	232348	TIP20	+
																		chrVII	252896	253859	MRM2	-
																		chrVII	254640	255294	RPL1B	+
																		chrVII	277616	278381	RPS2	+
																		chrVII	310966	311927	RPL28	+
																		chrVII	325330	326161	TOS8	+
																		chrVII	347118	349368	MAD1	+
																		chrVII	372011	374084	AFT1	+
																		chrVII	405775	406597	TYW3	+
																		chrVII	414101	415730	RIM8	+
																		chrVII	425361	426804	OCH1	-
																		chrVII	427296	427947	PNC1	-
																		chrVII	431547	433062	MIG1	-
																		chrVII	437466	437934	RPL24A	-
																		chrVII	439090	439638	RPL30	+
																		chrVII	440062	440425	CGR1	+
																		chrVII	469091	472298	PDR1	-
																		chrVII	472854	474276	ERG4	+
																		chrVII	495452	496502	ERG26	-
																		chrVII	516942	520863	MSB2	+
																		chrVII	529263	530919	MTL1	+
																		chrVII	546808	547300	NAG1	-
																		chrVII	548263	553951	GSC2	+
																		chrVII	554247	554967	TIM21	-
																		chrVII	555811	556672	RPL26B	+
																		chrVII	557071	557422	YGR035C	-
																		chrVII	577486	579130	BUD9	+
																		chrVII	599416	601141	MUP1	+
																		chrVII	648382	648907	RPL11B	-
																		chrVII	649597	650617	PIL1	-
																		chrVII	654633	656322	CTT1	+
																		chrVII	725048	726479	YGR117C	-
																		chrVII	726973	727730	RPS23A	+
																		chrVII	763761	765606	TPO2	-
																		chrVII	767428	770299	CBF2	+
																		chrVII	784222	784858	ECL1	-
																		chrVII	785275	785437	YGR146C-A	-
																		chrVII	786053	786920	NAT2	-
																		chrVII	787311	787779	RPL24B	-
																		chrVII	789030	790329	GPC1	+
																		chrVII	855263	856301	RNR4	-
																		chrVII	915240	916701	ZPR1	+
																		chrVII	918511	919465	RTA1	-
																		chrVII	920574	921788	RPS0A	+
																		chrVII	991175	993521	RIE1	-
																		chrVII	1048797	1049958	SCW4	-
																		chrVIII	33192	34077	SBP1	-
																		chrVIII	35254	36025	RPL8A	-
																		chrVIII	56648	58790	RIM4	+
																		chrVIII	75411	75777	RPS20	+
																		chrVIII	115619	115901	TIM10	-
																		chrVIII	124108	125680	TDA3	-
																		chrVIII	126520	127492	RPL27A	+
																		chrVIII	147870	148669	RPS27B	-
																		chrVIII	149224	149680	ECM12	+
																		chrVIII	204606	206151	YHK8	+
																		chrVIII	287080	288811	HXT4	-
																		chrVIII	290912	292625	HXT1	-
																		chrVIII	294668	296447	HXT5	-
																		chrVIII	374653	375100	SPL2	-
																		chrVIII	375708	377250	ARO9	+
																		chrVIII	383537	384488	CHS7	+
																		chrVIII	385509	386487	DSE2	+
																		chrVIII	394454	396659	SKG6	-
																		chrVIII	397250	398990	PEX28	+
																		chrVIII	420372	422286	YAP1801	-
																		chrVIII	423071	423461	MPC2	+
																		chrVIII	423723	424473	SOL3	+
																		chrVIII	451326	452640	ENO2	+
																		chrVIII	456590	457952	ROF1	+
																		chrVIII	462501	463704	OYE2	+
																		chrVIII	504475	505530	RPS4B	-
																		chrVIII	506318	508709	MNL1	+
																		chrIX	63027	68067	MLP2	-
																		chrIX	68707	69528	RPL40A	+
																		chrIX	98526	99416	RPL16A	-
																		chrIX	128150	129581	SIM1	+
																		chrIX	130609	131665	POG1	+
																		chrIX	139751	140447	RHO3	+
																		chrIX	175306	177250	XBP1	-
																		chrIX	178003	179653	SGA1	+
																		chrIX	231552	232369	RPS24B	-
																		chrIX	252041	253925	YIL055C	-
																		chrIX	254542	254860	YIL054W	+
																		chrIX	255114	255867	GPP1	+
																		chrIX	256225	257063	RPL34B	-
																		chrIX	316767	317932	RPL2B	+
																		chrIX	328206	332442	PDR11	-
																		chrIX	333010	333352	YIL012W	+
																		chrIX	382627	383425	YIR016W	+
																		chrIX	385563	385701	YIR018C-A	-
																		chrX	73786	74611	RPS14B	+
																		chrX	74909	75302	RPS22A	-
																		chrX	75932	76474	RPL39	+
																		chrX	89281	90097	ATG27	-
																		chrX	90785	91657	RPL17B	+
																		chrX	134331	135933	INO1	-
																		chrX	137378	139370	DAS1	+
																		chrX	156549	157273	RPS21B	-
																		chrX	158187	159417	LCB3	+
																		chrX	159622	159847	DPI8	-
																		chrX	160618	161563	MRS3	+
																		chrX	165722	172367	URA2	-
																		chrX	193859	194873	NCA3	-
																		chrX	196286	197126	ASF1	+
																		chrX	218852	220016	YJL107C	-
																		chrX	221389	223327	IME2	+
																		chrX	268798	269815	ARG3	+
																		chrX	291335	293981	PRY3	-
																		chrX	294798	294885	YJL077W-A	+
																		chrX	295244	298814	NET1	+
																		chrX	338270	339269	TDH1	+
																		chrX	339786	342255	IRC8	+
																		chrX	347446	348637	UBX6	-
																		chrX	392403	393603	RNR2	+
																		chrX	453682	454681	TDH2	-
																		chrX	519637	521602	SSC1	-
																		chrX	522047	523862	TAH11	+
																		chrX	524907	525381	ANB1	-
																		chrX	526334	526664	CYC1	+
																		chrX	616350	617334	AIM25	-
																		chrX	618233	619034	RSM26	+
																		chrX	622549	623014	SOD1	-
																		chrX	629584	632941	CPA2	-
																		chrX	633614	635681	YMR1	+
																		chrX	638231	638975	RSM7	-
																		chrX	639941	640451	YJR115W	+
																		chrX	651900	652578	RPS5	+
																		chrX	705743	706874	BAT2	+
																		chrXI	22233	24084	JEN1	+
																		chrXI	25214	26159	URA1	+
																		chrXI	92743	93298	MTR2	-
																		chrXI	94498	96265	ASH1	+
																		chrXI	109268	110129	RPL17A	+
																		chrXI	158612	159212	RPS27A	+
																		chrXI	163641	164385	GPM1	-
																		chrXI	203540	205253	PGM1	+
																		chrXI	217343	218318	OAC1	+
																		chrXI	228938	229880	KTI12	-
																		chrXI	243219	245373	GFA1	-
																		chrXI	246137	247682	APE1	-
																		chrXI	248919	253476	HSL1	+
																		chrXI	321014	321518	YKL063C	-
																		chrXI	323227	325120	MSN4	+
																		chrXI	326407	327487	FBA1	-
																		chrXI	339667	340546	ASK1	-
																		chrXI	356747	357848	PHD1	+
																		chrXI	369890	371390	UGP1	+
																		chrXI	380064	381858	IXR1	-
																		chrXI	427294	428551	LAC1	-
																		chrXI	429301	430108	CAP1	+
																		chrXI	431905	432720	RPL14A	+
																		chrXI	438776	439385	MET14	-
																		chrXI	463958	464948	PRY2	+
																		chrXI	511998	513159	KAE1	-
																		chrXI	579208	579676	AIM29	+
																		chrXI	579826	580750	YKR075C	-
																		chrXI	586788	589305	TRZ1	-
																		chrXI	590394	591357	MTD1	+
																		chrXI	615729	617535	PTR2	+
																		chrXI	617995	618750	RPL40B	-
																		chrXI	631151	632801	PCK1	+
																		chrXII	87402	88155	ISA1	+
																		chrXII	88622	91349	HSP104	+
																		chrXII	95565	97485	SSA2	-
																		chrXII	105685	107899	KNS1	-
																		chrXII	122074	124714	PUF3	-
																		chrXII	125533	127255	YEH1	+
																		chrXII	196828	198085	AAT2	-
																		chrXII	239346	241407	FRE8	-
																		chrXII	242231	243349	RPS0B	+
																		chrXII	283871	285623	FMP25	+
																		chrXII	290211	291936	GAL2	+
																		chrXII	327729	329238	GIS3	-
																		chrXII	421541	423473	SLS1	-
																		chrXII	425185	426616	PUT1	+
																		chrXII	498946	499405	RPS31	+
																		chrXII	520542	522012	TOS4	-
																		chrXII	522662	523288	RPL37A	+
																		chrXII	612366	614163	THI7	+
																		chrXII	644403	644973	NDL1	-
																		chrXII	660715	662833	GSY2	+
																		chrXII	675618	677724	PDR8	-
																		chrXII	678211	679924	BOP2	+
																		chrXII	708447	710136	CTS1	-
																		chrXII	712536	713158	RPS30A	-
																		chrXII	735211	737548	ACO1	-
																		chrXII	757636	758833	ATG39	-
																		chrXII	759479	760241	MRPL15	+
																		chrXII	781142	781379	RPL38	-
																		chrXII	782173	782896	YLR326W	+
																		chrXII	783126	783387	TMA10	-
																		chrXII	790675	791806	MID2	+
																		chrXII	896373	897672	REH1	-
																		chrXII	919535	921596	BDF1	-
																		chrXII	922441	924448	DUS3	-
																		chrXII	925567	927619	SFP1	+
																		chrXII	931064	931755	RPL31B	-
																		chrXII	932966	933653	YLR407W	+
																		chrXII	950266	950473	YLR412C-A	-
																		chrXII	951155	953183	INA1	+
																		chrXII	953352	954144	PUN1	-
																		chrXII	955009	956710	VPS36	+
																		chrXII	1011621	1012023	DIF1	-
																		chrXII	1012500	1013775	CAR2	+
																		chrXII	1018140	1018908	RPS1A	-
																		chrXII	1028853	1029768	RPL6B	+
																		chrXIII	24036	25800	PHO84	-
																		chrXIII	26929	27862	GTR1	+
																		chrXIII	62581	67549	NUP188	-
																		chrXIII	68293	69700	CAC2	+
																		chrXIII	69734	70088	CUE4	-
																		chrXIII	70623	73920	TSL1	+
																		chrXIII	92234	94241	UFO1	+
																		chrXIII	115733	118898	HMG1	-
																		chrXIII	123226	124172	RPL6A	-
																		chrXIII	145138	145876	TEM1	-
																		chrXIII	146481	147249	RPS1B	+
																		chrXIII	221405	222563	YOX1	+
																		chrXIII	222986	223828	RPS18B	-
																		chrXIII	224405	225365	YML6	-
																		chrXIII	225888	226697	RPS17A	+
																		chrXIII	253161	253272	MIN4	-
																		chrXIII	280589	282584	PLB1	-
																		chrXIII	284101	284641	ADI1	+
																		chrXIII	288078	289704	HXT2	+
																		chrXIII	291133	294967	CLU1	+
																		chrXIII	350965	351973	ARA2	-
																		chrXIII	352602	353136	ARG80	+
																		chrXIII	353870	354731	MCM1	+
																		chrXIII	379585	380200	FAR3	+
																		chrXIII	430078	431095	ISF1	-
																		chrXIII	469847	472352	LAF1	-
																		chrXIII	475896	477606	PGM2	-
																		chrXIII	478063	478258	YMR105W-A	+
																		chrXIII	478300	480190	YKU80	-
																		chrXIII	484083	486147	ILV2	+
																		chrXIII	550205	551207	RPL13B	-
																		chrXIII	551927	552903	RPS16A	+
																		chrXIII	608688	609981	DDR48	+
																		chrXIII	632354	634472	HSC82	+
																		chrXIII	671886	674766	PFK2	-
																		chrXIII	675895	676837	YMR206W	+
																		chrXIII	732413	733141	RPS10B	+
																		chrXIII	749929	751240	CUS1	-
																		chrXIII	751960	752905	YHM2	+
																		chrXIII	753224	754220	RPL20A	-
																		chrXIII	796539	797925	YMR265C	-
																		chrXIII	798517	801379	RSN1	+
																		chrXIII	850073	851591	HAS1	-
																		chrXIII	852629	854390	TDA1	+
																		chrXIII	859214	860891	LCB1	-
																		chrXIII	861921	863520	PRC1	+
																		chrXIII	870072	872625	YME2	-
																		chrXIII	879062	880232	SCW10	-
																		chrXIII	881158	886516	FKS3	+
																		chrXIII	887002	888682	GAS1	+
																		chrXIII	899378	901307	TGL3	-
																		chrXIII	901708	902413	PRE5	+
																		chrXIII	902800	903849	ATG46	+
																		chrXIII	912879	914538	FET4	-
																		chrXIV	61957	62943	RPS19B	-
																		chrXIV	63569	64562	RPL18B	-
																		chrXIV	65743	66052	TOS6	+
																		chrXIV	107686	108274	POP3	+
																		chrXIV	113270	116453	CAF120	+
																		chrXIV	172587	174315	NRD1	-
																		chrXIV	196425	197943	ZWF1	-
																		chrXIV	308956	310057	MDG1	-
																		chrXIV	310635	315882	APC1	+
																		chrXIV	326740	330073	RIA1	-
																		chrXIV	331321	332154	RPL42A	+
																		chrXIV	332596	334867	CBK1	+
																		chrXIV	336544	337609	YGP1	+
																		chrXIV	349366	349756	PGA2	-
																		chrXIV	350939	351383	LSM7	+
																		chrXIV	352413	352530	MFA2	+
																		chrXIV	352819	355042	YNL144C	-
																		chrXIV	424894	426754	LEU4	-
																		chrXIV	427734	429753	MET4	+
																		chrXIV	439601	440570	RAS2	-
																		chrXIV	440796	440919	PLS1	-
																		chrXIV	441365	442358	PHO23	-
																		chrXIV	443397	444315	RPS7B	-
																		chrXIV	481390	482977	APJ1	+
																		chrXIV	493955	495001	RPL16B	-
																		chrXIV	548099	549290	BOP3	+
																		chrXIV	618506	619565	SIS1	-
																		chrXIV	620066	620978	LST8	+
																		chrXIV	649027	651712	PHO91	-
																		chrXIV	652464	653103	YNR014W	+
																		chrXIV	739950	742110	FRE4	+
																		chrXIV	755745	759099	DSE4	-
																		chrXV	19490	21311	ENB1	-
																		chrXV	78351	79479	YGK3	-
																		chrXV	80347	81190	RPL25	+
																		chrXV	92025	92850	RPS19A	-
																		chrXV	93394	94402	RPL18A	-
																		chrXV	162355	165331	PHM7	+
																		chrXV	171069	180309	IRA2	+
																		chrXV	219210	220473	ARG1	+
																		chrXV	232445	233636	SPE2	-
																		chrXV	234939	238185	GAL11	+
																		chrXV	253148	253577	RPS15	-
																		chrXV	254296	254617	RPP2A	+
																		chrXV	274011	274353	MIM1	-
																		chrXV	274956	276939	LAG2	+
																		chrXV	282420	285426	DIS3	-
																		chrXV	286171	287950	TAT2	+
																		chrXV	305348	307409	PLB3	+
																		chrXV	311341	312367	CSI2	-
																		chrXV	389770	391075	HMS1	-
																		chrXV	392175	392376	YOR032W-A	+
																		chrXV	408424	409660	CUE5	+
																		chrXV	422667	423732	RSB1	-
																		chrXV	442724	443531	YOR062C	-
																		chrXV	444685	445849	RPL3	+
																		chrXV	446078	446738	YNG1	-
																		chrXV	447438	448368	CYT1	+
																		chrXV	495126	496968	ECM3	+
																		chrXV	505793	506767	RPS7A	+
																		chrXV	521352	522282	RGS2	+
																		chrXV	578563	579793	BAG7	+
																		chrXV	580249	581359	IDH2	+
																		chrXV	617517	618288	ATG40	-
																		chrXV	630965	631751	PUP1	-
																		chrXV	632163	633120	PET123	+
																		chrXV	636938	638558	PNS1	-
																		chrXV	667859	670241	GAC1	-
																		chrXV	678190	678793	RPS30B	-
																		chrXV	759781	760660	DSC3	+
																		chrXV	770799	772113	WTM1	+
																		chrXV	778554	779405	RPL33B	-
																		chrXV	779869	780184	IRC13	+
																		chrXV	834451	836431	TPO4	-
																		chrXV	837673	838960	MOD5	+
																		chrXV	865652	866582	YOR292C	-
																		chrXV	867097	867852	RPS10A	+
																		chrXV	868339	868951	RRS1	+
																		chrXV	877229	877685	MBF1	-
																		chrXV	878434	880675	BUD7	+
																		chrXV	900249	901194	RPL20B	-
																		chrXV	923231	925040	FRT1	-
																		chrXV	925720	930445	MYO2	+
																		chrXV	1059530	1059992	FIT2	+
																		chrXV	1061563	1063648	FRE5	+
																		chrXVI	41042	42869	DIP5	+
																		chrXVI	75698	76239	RPL36B	-
																		chrXVI	96495	98625	HSP82	-
																		chrXVI	99483	100086	YAR1	+
																		chrXVI	115311	116487	USV1	+
																		chrXVI	133042	135424	FLC1	+
																		chrXVI	188306	188513	COA2	-
																		chrXVI	189153	190983	GUP2	+
																		chrXVI	255912	256767	PRM4	-
																		chrXVI	281055	281517	SNR17B	-
																		chrXVI	282121	282970	RPL33A	+
																		chrXVI	303120	304014	RPL5	+
																		chrXVI	327863	328730	IDI1	-
																		chrXVI	339943	340945	CAR1	+
																		chrXVI	368070	369441	EEB1	-
																		chrXVI	377290	378395	RPS6A	-
																		chrXVI	398479	404083	MOT1	-
																		chrXVI	404949	406044	RPS9A	+
																		chrXVI	406635	407539	RPL21B	+
																		chrXVI	412253	415362	GCR1	+
																		chrXVI	424214	425096	YPL068C	-
																		chrXVI	426232	427672	RGL1	+
																		chrXVI	518733	520233	IRC15	-
																		chrXVI	521013	524958	SWI1	+
																		chrXVI	525809	526883	HST2	-
																		chrXVI	527546	528692	CIP1	+
																		chrXVI	556376	557837	CIT3	+
																		chrXVI	576551	577358	SUT2	+
																		chrXVI	584631	585585	CMR3	-
																		chrXVI	624468	626967	APL4	-
																		chrXVI	627879	631245	CSR2	+
																		chrXVI	650434	653662	PUF2	-
																		chrXVI	654165	654847	RPL43A	+
																		chrXVI	692795	694838	TKL1	-
																		chrXVI	700593	701970	TEF1	+
																		chrXVI	731223	731748	RPL11A	-
																		chrXVI	732348	733212	PRE2	+
																		chrXVI	771652	773128	CLB2	+
																		chrXVI	793910	794498	NAT3	-
																		chrXVI	794964	795767	RPS23B	+
																		chrXVI	810983	812453	MEP3	-
																		chrXVI	826832	828140	YPR148C	-
																		chrXVI	831054	831675	SUE1	-
																		chrXVI	837908	839777	TPO3	-
																		chrXVI	902043	906654	GDB1	+
																		chrXVI	921859	922777	AQY1	+
																		chrXVI	924303	926937	OPT2	-

[truncated: 5 more sheets: Supplementary Table S11, Supplementary Table S12, Supplementary Table S13, Supplementary Table S14, Supplementary Table S15]
